# Supplementary material for: Clinical characteristics of enteric fever and performance of TUBEX TF IgM test in Indonesian hospitals
Source: PLoS Negl Trop Dis. 2024 Jul 25;18(7):e0011848. doi: 10.1371/journal.pntd.0011848 (PMC11315288; doi:10.1371/journal.pntd.0011848)
Supplement: S1 Data — (XLSX) [file pntd.0011848.s011.xlsx]

## Sheet: Data Enteric Fever for PLOS
Age	Age_classification	Gender	Fever_day	Fever_onset	Antibiotic_prehospital	Hemoglobin	Leukocytecountx1000uL	Granulocyte_percent	Lymphocyte_percent	GranLympRatio	Platelet	Clinical diagnosis	FinalEtiSalm	Annorexia	Cough	Abdominalpain	Constipation	Diarrhea
3.11	1-5yo	Male	5	Gradual	Unknown	12.8	14.3	83	6	13.8333	484	Not enteric fever	Other bacterial	No	Yes	No	No	No
11.8	11-17yo	Female	2	Abrupt	No	14.2	16.8	62	28	2.21429	251	Not enteric fever	Probable enteric	Yes	Yes	Yes	No	Yes
6	6-10yo	Female	8	Abrupt	Yes	10.8	13.8	83	12	6.91667	108	Not enteric fever	Enteric fever	Yes	Yes	Yes	Yes	Yes
1	1-5yo	Male	1	Abrupt	No	10.8	20.6	77	19	4.05263	489	Not enteric fever	Unknown	Yes	Yes	No	No	No
11.9	11-17yo	Male	6	Gradual	Yes	13.6	9.4	72	20	3.6	178	Enteric fever	Rickettsia spp	Yes	Yes	Yes	No	No
7.8	6-10yo	Male	12	Abrupt	Yes	11	6.7	74	18	4.11111	201	Enteric fever	Enteric fever	Yes	No	Yes	No	No
1.5	1-5yo	Male	2	Abrupt	Yes	12.3	16.1	71	24	2.95833	355	Not enteric fever	Unknown	No	Yes	No	No	No
13.9	11-17yo	Male	10	Abrupt	No	15.2	7	78	13	6	56	Enteric fever	Enteric fever	Yes	Yes	Yes	No	Yes
17.11	11-17yo	Female	6	Abrupt	Yes	7.8	2.3	60	30	2	147	Not enteric fever	Dengue	No	Yes	No	No	No
1.2	1-5yo	Male	3	Abrupt	No	11.3	20.2	51	37	1.37838	389	Not enteric fever	Unknown	No	Yes	No	No	Yes
4.9	1-5yo	Male	6	Abrupt	Yes	12	5	71	25	2.84	208	Enteric fever	Dengue	Yes	No	Yes	No	No
17.6	11-17yo	Female	13	Abrupt	Yes	10.7	2.5	70	20	3.5	115	Enteric fever	Probable enteric	Yes	Yes	Yes	No	No
1	1-5yo	Male	2	Gradual	No	11	16	65	26	2.5	164	Not enteric fever	Chikungunya	No	No	No	No	No
1.5	1-5yo	Male	2	Abrupt	No	12.4	22.2	87	10	8.7	245	Not enteric fever	Unknown	No	Yes	No	No	No
1.1	1-5yo	Female	3	Abrupt	Yes	12.4	7	66	29	2.27586	331	Not enteric fever	Unknown	No	No	No	No	No
10.7	6-10yo	Male	4	Abrupt	Yes	12.9	5.9	84	10	8.4	82	Enteric fever	Enteric fever	Yes	No	No	No	No
1.1	1-5yo	Female	5	Gradual	No	11.2	3.6	54	32	1.6875	278	Not enteric fever	Other viral	No	Yes	No	No	No
5.1	1-5yo	Male	4	Gradual	Yes	13.6	8.7	51	45	1.13333	225	Not enteric fever	Unknown	No	No	No	No	No
5.5	1-5yo	Male	1	Abrupt	No	10.6	6.4	73	15	4.86667	180	Not enteric fever	Unknown	No	Yes	No	No	No
17.8	11-17yo	Male	8	Abrupt	Yes	15	6.1	77	14	5.5	74	Enteric fever	Enteric fever	No	No	No	No	Yes
12.2	11-17yo	Male	6	Abrupt	Unknown	10	3.1	67	21	3.19048	44	Not enteric fever	Unknown	No	Yes	No	No	Yes
17.4	11-17yo	Female	4	Gradual	No	10.6	14.3	81	12	6.75	205	Not enteric fever	Other bacterial	No	No	No	No	No
6.1	6-10yo	Female	4	Abrupt	Yes	12.1	3.8	#NULL!	#NULL!	#NULL!	115	Not enteric fever	Dengue	No	Yes	No	No	No
4.5	1-5yo	Male	#NULL!	Abrupt	Yes	9.3	2.4	53	40	1.325	42	Enteric fever	Enteric fever	No	Yes	No	No	Yes
7.8	6-10yo	Female	8	Abrupt	Yes	11.9	3.9	65	27	2.40741	85	Enteric fever	Enteric fever	No	Yes	No	Yes	Yes
13.7	11-17yo	Female	5	Abrupt	Yes	14.2	3	70	24	2.91667	107	Not enteric fever	Dengue	No	No	No	No	No
5.1	1-5yo	Male	9	Gradual	Yes	10.8	5.1	56	41	1.36585	107	Enteric fever	Enteric fever	Yes	No	Yes	No	Yes
16.1	11-17yo	Male	5	Abrupt	Yes	15.9	3.4	27	66	0.409091	75	Not enteric fever	Dengue	Yes	No	No	Yes	No
5.3	1-5yo	Male	5	Abrupt	No	12.7	1.9	27	62	0.435484	121	Not enteric fever	Dengue	No	No	Yes	No	No
1.9	1-5yo	Male	4	Abrupt	No	12.5	12.9	82	10	8.2	291	Not enteric fever	Unknown	No	Yes	No	No	No
4.2	1-5yo	Male	7	Abrupt	No	11.2	4.1	61	29	2.10345	127	Enteric fever	Unknown	No	Yes	No	No	Yes
2.1	1-5yo	Male	4	Abrupt	Unknown	10.3	6.4	59	34	1.73529	238	Not enteric fever	Other viral	No	Yes	No	No	No
3.1	1-5yo	Female	12	Abrupt	Yes	10.5	4.8	43	47	0.914894	190	Enteric fever	Probable enteric	Yes	Yes	Yes	Yes	No
5.9	1-5yo	Female	4	Abrupt	Yes	9.9	17.8	75	21	3.57143	366	Not enteric fever	Unknown	Yes	Yes	No	No	No
14	11-17yo	Male	10	Abrupt	Unknown	11.5	6.9	88	8	11	56	Enteric fever	Rickettsia spp	No	No	Yes	Yes	No
10.9	6-10yo	Female	7	Gradual	Yes	9.8	3.9	55	40	1.375	82	Enteric fever	Enteric fever	Yes	Yes	Yes	No	Yes
11.1	11-17yo	Male	7	Gradual	Yes	11.6	4.9	#NULL!	#NULL!	#NULL!	332	Enteric fever	Unknown	Yes	No	Yes	Yes	No
7.3	6-10yo	Male	13	Gradual	Yes	12	9.5	55	38	1.44737	311	Enteric fever	Enteric fever	Yes	Yes	Yes	Yes	No
1.1	1-5yo	Male	6	Abrupt	Yes	9.4	21.6	59	27	2.18519	855	Not enteric fever	Unknown	Yes	Yes	No	No	Yes
5.1	1-5yo	Female	4	Abrupt	Yes	10.9	1.5	32	58	0.551724	106	Not enteric fever	Dengue	Yes	Yes	Yes	Yes	No
9.1	6-10yo	Female	7	Gradual	Yes	12.3	8.4	63	26	2.42308	55	Enteric fever	Enteric fever	Yes	No	Yes	No	Yes
8.5	6-10yo	Female	4	Abrupt	No	13.5	4.2	34	58	0.586207	75	Not enteric fever	Dengue	Yes	No	Yes	Yes	No
1.1	1-5yo	Male	5	Abrupt	Yes	9.7	14.5	72	21	3.42857	349	Not enteric fever	Other viral	No	Yes	No	No	No
5.3	1-5yo	Female	3	Abrupt	No	11.7	28.8	74	12	6.16667	361	Not enteric fever	Unknown	No	No	No	No	No
1.3	1-5yo	Female	4	Abrupt	Unknown	10	12.3	70	19	3.68421	264	Not enteric fever	Probable enteric	No	Yes	No	No	No
4.2	1-5yo	Female	9	Abrupt	Yes	11.3	3.9	50	45	1.11111	87	Enteric fever	Rickettsia spp	Yes	No	Yes	Yes	No
1.11	1-5yo	Female	3	Abrupt	No	11.9	13	56	40	1.4	245	Not enteric fever	Unknown	No	Yes	No	No	No
10.1	6-10yo	Female	10	Gradual	Yes	10.9	3.8	57	34	1.67647	94	Enteric fever	Unknown	Yes	No	No	Yes	No
1	1-5yo	Male	3	Gradual	Yes	11.7	13.2	53	38	1.39474	378	Not enteric fever	Other viral	No	No	No	Yes	No
9.1	6-10yo	Female	5	Abrupt	Yes	15.9	4.4	37	46	0.804348	36	Not enteric fever	Dengue	Yes	No	No	Yes	No
6.6	6-10yo	Female	10	Gradual	Yes	10.9	9.5	37	57	0.649123	60	Enteric fever	Probable enteric	Yes	No	Yes	No	No
2.3	1-5yo	Female	3	Abrupt	No	11.8	4.5	35	54	0.648148	190	Enteric fever	Dengue	Yes	No	No	No	No
6	6-10yo	Female	13	Gradual	Yes	10.3	8.6	71	21	3.38095	202	Enteric fever	Enteric fever	Yes	No	Yes	No	Yes
14	11-17yo	Female	5	Abrupt	No	10.9	5.2	#NULL!	#NULL!	#NULL!	62	Not enteric fever	Other bacterial	Yes	Yes	No	No	Yes
16.11	11-17yo	Female	5	Abrupt	No	10.4	7.8	70	20	3.5	234	Not enteric fever	Chikungunya	Yes	No	No	No	No
11.1	11-17yo	Male	5	Abrupt	Yes	13.5	5.2	63	28	2.25	137	Not enteric fever	Enteric fever	No	No	No	No	No
9	6-10yo	Female	4	Abrupt	No	13	4.3	56	33	1.69697	147	Not enteric fever	Rickettsia spp	No	No	No	No	No
5	1-5yo	Male	3	Abrupt	Yes	11.8	9.4	66	22	3	179	Not enteric fever	Unknown	No	Yes	Yes	No	Yes
14.4	11-17yo	Female	6	Abrupt	No	14.6	3.9	59	36	1.63889	18	Not enteric fever	Dengue	No	No	Yes	No	Yes
1	1-5yo	Male	5	Abrupt	No	8.5	27.4	49	42	1.16667	398	Not enteric fever	Other viral	No	Yes	No	No	No
6.8	6-10yo	Female	7	Abrupt	No	11.4	5.3	#NULL!	#NULL!	#NULL!	148	Not enteric fever	Rickettsia spp	No	No	No	No	No
6.8	6-10yo	Male	5	Abrupt	Yes	13.7	2.5	39	51	0.764706	43	Not enteric fever	Dengue	Yes	No	Yes	No	Yes
8.1	6-10yo	Male	8	Gradual	Yes	10.6	3.7	41	46	0.891304	179	Enteric fever	Enteric fever	Yes	Yes	No	Yes	No
16.4	11-17yo	Female	4	Abrupt	No	11.6	2.7	75	14	5.35714	40	Not enteric fever	Unknown	Yes	Yes	No	No	No
6.8	6-10yo	Female	12	Abrupt	Yes	11.2	8.3	67	26	2.57692	140	Enteric fever	Enteric fever	Yes	No	Yes	Yes	No
13.3	11-17yo	Male	5	Abrupt	Yes	15	2.8	34	56	0.607143	19	Not enteric fever	Dengue	Yes	No	No	No	Yes
8.4	6-10yo	Female	11	Gradual	Yes	10.5	6.1	60	30	2	112	Enteric fever	Probable enteric	Yes	No	No	No	Yes
3.5	1-5yo	Female	1	Abrupt	No	12.6	15.8	72	21	3.42857	294	Not enteric fever	Unknown	No	Yes	No	No	No
7.4	6-10yo	Male	3	Gradual	No	12.7	11.1	83	12	6.91667	204	Enteric fever	Enteric fever	Yes	No	Yes	No	No
5.6	1-5yo	Male	6	Gradual	Yes	11.2	3.8	66	36	1.83333	17	Enteric fever	Enteric fever	No	No	Yes	No	No
10.1	6-10yo	Female	5	Abrupt	No	15.5	3.9	71	18	3.94444	86	Not enteric fever	Dengue	No	No	No	No	No
7	6-10yo	Male	5	Gradual	Yes	12.4	4.3	55	35	1.57143	110	Not enteric fever	Unknown	Yes	No	No	No	No
10.1	6-10yo	Female	4	Abrupt	Yes	17	2.9	60	23	2.6087	33	Not enteric fever	Dengue	No	No	No	No	No
7.6	6-10yo	Female	6	Abrupt	Yes	12.4	2.5	32	60	0.533333	122	Enteric fever	Unknown	No	Yes	No	No	No
10.2	6-10yo	Female	6	Gradual	Yes	14.3	2	47	37	1.27027	134	Enteric fever	Dengue	No	No	No	No	Yes
7.9	6-10yo	Male	1	Abrupt	No	11.6	16	93	3	31	206	Not enteric fever	Dengue	No	No	No	No	No
5.8	1-5yo	Male	1	Abrupt	No	12.4	28.4	63	25	2.52	474	Not enteric fever	Other viral	No	Yes	No	No	No
2.6	1-5yo	Male	2	Abrupt	No	11.9	11.7	74	23	3.21739	249	Not enteric fever	Unknown	No	Yes	No	No	No
1.1	1-5yo	Female	2	Abrupt	No	10.9	21.5	75	15	5	526	Not enteric fever	Other viral	No	Yes	No	No	No
7	6-10yo	Female	4	Abrupt	No	11.8	5.1	37	52	0.711538	151	Not enteric fever	Unknown	No	Yes	No	No	No
4.6	1-5yo	Female	5	Abrupt	Yes	12.8	11.1	56	38	1.47368	154	Not enteric fever	Unknown	No	Yes	No	No	No
11.2	11-17yo	Female	4	Abrupt	Yes	14.5	1.9	61	32	1.90625	111	Not enteric fever	Dengue	Yes	No	No	Yes	No
9	6-10yo	Female	8	Gradual	Yes	11.3	22.1	82	12	6.83333	424	Enteric fever	Other viral	Yes	Yes	No	No	No
2.9	1-5yo	Male	6	Abrupt	Yes	8.9	14	79	15	5.26667	274	Not enteric fever	Other viral	Yes	Yes	No	No	No
1.9	1-5yo	Male	3	Abrupt	No	13.4	23	82	14	5.85714	314	Not enteric fever	Unknown	Yes	No	No	No	No
13	11-17yo	Female	12	Gradual	Unknown	11.7	25.6	82	12	6.83333	446	Not enteric fever	Unknown	Yes	No	No	No	No
4.9	1-5yo	Male	6	Abrupt	No	12	8.1	67	28	2.39286	374	Not enteric fever	Unknown	No	Yes	No	No	No
1.3	1-5yo	Female	6	Abrupt	No	11	12	38	51	0.745098	304	Not enteric fever	Unknown	No	Yes	No	No	No
4.4	1-5yo	Female	3	Abrupt	No	13.7	3.4	#NULL!	#NULL!	#NULL!	264	Not enteric fever	Dengue	Yes	No	No	No	No
6.7	6-10yo	Female	10	Gradual	Yes	11.4	5.4	65	29	2.24138	112	Enteric fever	Enteric fever	Yes	No	No	No	Yes
11.8	11-17yo	Male	10	Gradual	Unknown	12.4	6.6	63	36	1.75	99	Enteric fever	Dengue	Yes	No	Yes	Yes	No
3.6	1-5yo	Male	3	Abrupt	No	11.7	4.3	#NULL!	#NULL!	#NULL!	209	Enteric fever	Dengue	No	No	No	No	No
13.1	11-17yo	Female	3	Abrupt	Yes	14.6	3	59	36	1.63889	64	Not enteric fever	Dengue	No	No	No	No	No
10.3	6-10yo	Male	9	Gradual	Yes	11.5	6.8	51	41	1.2439	178	Enteric fever	Unknown	No	Yes	No	Yes	No
8.4	6-10yo	Female	7	Abrupt	Yes	15.6	6	31	54	0.574074	22	Not enteric fever	Dengue	No	No	No	No	No
12.3	11-17yo	Female	1	Abrupt	No	10.6	11	73	25	2.92	283	Not enteric fever	Unknown	No	No	No	No	No
8.3	6-10yo	Female	3	Gradual	No	10.9	7.3	58	20	2.9	210	Not enteric fever	Unknown	No	No	No	No	Yes
3.1	1-5yo	Male	12	Gradual	Unknown	10.7	21	84	11	7.63636	574	Not enteric fever	Unknown	Yes	Yes	Yes	No	Yes
15.9	11-17yo	Male	8	Abrupt	Yes	12.1	6.7	60	33	1.81818	57	Enteric fever	Probable enteric	No	No	Yes	No	No
7.2	6-10yo	Female	3	Abrupt	No	13.1	24.9	68	30	2.26667	204	Not enteric fever	Unknown	Yes	Yes	No	No	No
17.3	11-17yo	Female	6	Gradual	Yes	13.9	7.9	79	18	4.38889	180	Enteric fever	Enteric fever	No	No	No	No	No
3.5	1-5yo	Female	4	Abrupt	Unknown	11.5	30.9	84	14	6	193	Not enteric fever	Other viral	Yes	Yes	No	No	No
15.11	11-17yo	Female	8	Abrupt	Yes	10.2	4.5	53	39	1.35897	66	Enteric fever	Rickettsia spp	Yes	No	Yes	Yes	No
1	1-5yo	Male	4	Gradual	No	11.5	11	70	25	2.8	247	Not enteric fever	Unknown	No	Yes	No	No	Yes
3.9	1-5yo	Female	5	Abrupt	No	10.4	7.5	62	24	2.58333	231	Not enteric fever	Unknown	Yes	Yes	No	No	No
14.6	11-17yo	Male	10	Abrupt	Yes	10.3	3.4	67	29	2.31034	74	Enteric fever	Enteric fever	Yes	Yes	No	Yes	No
2.1	1-5yo	Male	6	Abrupt	No	10.8	6.3	20	76	0.263158	136	Not enteric fever	Dengue	Yes	No	No	No	Yes
15	11-17yo	Male	6	Abrupt	Yes	14.9	6.6	56	33	1.69697	112	Not enteric fever	Dengue	No	No	No	No	Yes
5.11	1-5yo	Female	5	Abrupt	No	14.7	8.8	#NULL!	#NULL!	#NULL!	51	Not enteric fever	Dengue	No	No	Yes	No	No
7.9	6-10yo	Female	1	Abrupt	No	13.5	15	42	43	0.976744	389	Not enteric fever	Unknown	No	Yes	No	No	No
13.5	11-17yo	Male	3	Abrupt	Yes	14.5	1.9	61	29	2.10345	41	Not enteric fever	Dengue	No	No	No	No	No
7.1	6-10yo	Male	10	Abrupt	Yes	11.4	5.3	29	65	0.446154	90	Not enteric fever	Dengue	Yes	No	No	No	No
8.8	6-10yo	Male	2	Gradual	Yes	12.9	6.7	72	17	4.23529	214	Not enteric fever	Dengue	No	No	No	No	No
16.6	11-17yo	Male	3	Abrupt	No	15.5	3.1	63	29	2.17241	32	Not enteric fever	Dengue	No	No	No	No	Yes
8	6-10yo	Male	3	Abrupt	Yes	13.8	6.7	60	32	1.875	187	Not enteric fever	Dengue	No	No	No	No	No
17.7	11-17yo	Male	5	Abrupt	Yes	14.2	3.8	76	16	4.75	45	Not enteric fever	Dengue	No	No	No	No	No
56	41-98yo	Female	8	Gradual	Unknown	7.5	15.5	82	8	10.25	649	Not enteric fever	Unknown	Yes	Yes	No	No	No
40.4	26-40yo	Male	1	Gradual	No	13	17.4	95	2	47.5	209	Not enteric fever	Other viral	Yes	Yes	No	No	No
26.3	26-40yo	Female	8	Abrupt	No	11.7	2.4	33	58	0.568966	118	Not enteric fever	Other bacterial	Yes	No	No	Yes	No
21.8	18-25yo	Male	4	Abrupt	Yes	16.2	2	#NULL!	#NULL!	#NULL!	80	Not enteric fever	Dengue	Yes	No	No	No	Yes
35.4	26-40yo	Female	13	Gradual	Unknown	10.5	10	88	7	12.5714	304	Not enteric fever	Other bacterial	Yes	No	No	No	Yes
58.7	41-98yo	Male	4	Gradual	Yes	11.3	15.3	83	8	10.375	222	Not enteric fever	Unknown	Yes	No	No	No	Yes
20.5	18-25yo	Male	4	Abrupt	No	15.2	3	31	62	0.5	115	Not enteric fever	Dengue	Yes	No	No	No	No
40.8	26-40yo	Male	5	Gradual	Unknown	7.9	4.3	76	18	4.22222	90	Enteric fever	Other pathogen	Yes	No	No	No	No
58.1	41-98yo	Female	1	Gradual	No	3.3	26.4	94	5	18.8	554	Not enteric fever	Unknown	Yes	No	Yes	No	No
25.2	18-25yo	Male	7	Abrupt	Unknown	17.7	14.6	83	13	6.38462	71	Enteric fever	Rickettsia spp	No	No	No	No	No
22.3	18-25yo	Female	5	Abrupt	Yes	12.3	1.8	#NULL!	#NULL!	#NULL!	64	Enteric fever	Dengue	No	Yes	No	No	Yes
78.4	41-98yo	Male	2	Abrupt	No	14.1	20.2	91	6	15.1667	140	Not enteric fever	Unknown	Yes	Yes	No	No	Yes
45.3	41-98yo	Female	4	Abrupt	No	11.7	12.2	72	18	4	247	Not enteric fever	Unknown	Yes	No	No	Yes	No
44.1	41-98yo	Male	3	Abrupt	Yes	14.8	3.1	77	16	4.8125	78	Not enteric fever	Dengue	Yes	Yes	No	No	No
22.3	18-25yo	Female	4	Abrupt	No	14.5	2.3	47	43	1.09302	61	Not enteric fever	Dengue	No	No	No	No	No
66.5	41-98yo	Female	8	Abrupt	Yes	13.9	6.4	73	19	3.84211	134	Not enteric fever	Rickettsia spp	No	Yes	No	No	Yes
71.4	41-98yo	Female	2	Abrupt	No	13.2	6.8	84	8	10.5	161	Not enteric fever	Chikungunya	No	Yes	No	No	No
47.2	41-98yo	Female	8	Abrupt	No	14	13.5	90	7	12.8571	258	Not enteric fever	Unknown	No	No	No	No	No
26.2	26-40yo	Male	6	Gradual	Yes	11.8	9.6	88	7	12.5714	114	Not enteric fever	Leptospira spp	Yes	No	No	No	Yes
24.4	18-25yo	Male	8	Abrupt	No	13.7	10.3	65	26	2.5	110	Enteric fever	Rickettsia spp	No	No	No	No	Yes
19.2	18-25yo	Female	13	Gradual	Yes	12.1	7.7	66	23	2.86957	208	Enteric fever	Probable enteric	Yes	Yes	Yes	No	No
52.9	41-98yo	Male	3	Abrupt	No	17.5	9.7	69	19	3.63158	169	Not enteric fever	Other viral	Yes	Yes	No	No	No
20.7	18-25yo	Female	6	Abrupt	Yes	12.9	4.3	#NULL!	#NULL!	#NULL!	66	Enteric fever	Dengue	No	No	No	No	No
21.7	18-25yo	Female	5	Abrupt	No	13.5	7.1	83	9	9.22222	158	Enteric fever	Dengue	No	No	No	Yes	No
19.1	18-25yo	Female	10	Gradual	Yes	10.4	2.9	85	12	7.08333	44	Enteric fever	Probable enteric	No	No	Yes	No	Yes
29.7	26-40yo	Male	8	Abrupt	Unknown	14.3	11.6	69	22	3.13636	220	Enteric fever	Unknown	Yes	No	No	Yes	No
30.5	26-40yo	Female	8	Gradual	Yes	8.3	2.1	45	53	0.849057	7	Not enteric fever	Unknown	Yes	No	No	No	No
74.6	41-98yo	Female	4	Abrupt	No	13.2	7.5	81	16	5.0625	194	Not enteric fever	Other bacterial	Yes	Yes	No	No	Yes
35.8	26-40yo	Male	5	Abrupt	No	11.1	6.3	83	8	10.375	64	Not enteric fever	Dengue	No	Yes	No	No	Yes
21.8	18-25yo	Male	7	Abrupt	No	15.2	7.2	64	28	2.28571	47	Enteric fever	Rickettsia spp	No	No	Yes	Yes	No
31.5	26-40yo	Female	3	Abrupt	Yes	13	22.3	93	4	23.25	197	Not enteric fever	Unknown	No	No	Yes	No	No
38.2	26-40yo	Female	6	Abrupt	Yes	14.6	26.6	92	3	30.6667	90	Not enteric fever	Leptospira spp	No	No	Yes	No	Yes
31.9	26-40yo	Male	2	Gradual	Unknown	8.7	4.2	78	15	5.2	50	Not enteric fever	Dengue	No	No	Yes	No	Yes
30.9	26-40yo	Female	4	Abrupt	No	12.2	3.7	69	25	2.76	196	Not enteric fever	Unknown	No	No	No	No	No
45.9	41-98yo	Male	3	Abrupt	No	16.9	6.6	76	20	3.8	71	Not enteric fever	Dengue	No	No	No	Yes	No
55.2	41-98yo	Female	6	Abrupt	Yes	15.2	13	77	14	5.5	185	Enteric fever	Rickettsia spp	No	No	No	No	No
55.3	41-98yo	Female	6	Gradual	Unknown	13.1	12.6	82	12	6.83333	167	Not enteric fever	Leptospira spp	No	Yes	No	No	Yes
80.9	41-98yo	Female	5	Gradual	No	13.2	13.1	84	9	9.33333	131	Not enteric fever	Unknown	No	No	No	No	No
51	41-98yo	Female	5	Abrupt	No	12.1	14.2	80	12	6.66667	204	Not enteric fever	Unknown	Yes	No	No	No	No
28.6	26-40yo	Female	7	Abrupt	Yes	17.1	4.3	50	35	1.42857	82	Not enteric fever	Dengue	No	No	No	No	No
38.4	26-40yo	Female	7	Abrupt	No	15.4	8.9	64	32	2	25	Not enteric fever	Dengue	Yes	No	No	No	No
25.3	18-25yo	Female	11	Gradual	Yes	14.9	10.2	63	20	3.15	476	Not enteric fever	Unknown	Yes	Yes	Yes	Yes	No
56.11	41-98yo	Male	5	Abrupt	No	15.1	6.1	28	64	0.4375	118	Not enteric fever	Chikungunya	No	No	No	No	No
47.8	41-98yo	Female	7	Abrupt	Unknown	12.7	7.7	53	38	1.39474	181	Enteric fever	Rickettsia spp	No	No	No	Yes	No
56.7	41-98yo	Male	9	Gradual	Yes	11.2	6.1	75	17	4.41176	163	Enteric fever	Unknown	No	Yes	No	No	Yes
28.11	26-40yo	Male	2	Gradual	No	16.9	7.3	68	21	3.2381	148	Not enteric fever	Chikungunya	No	No	No	No	No
72	41-98yo	Female	5	Gradual	Yes	13	18.1	94	3	31.3333	119	Not enteric fever	Leptospira spp	Yes	No	Yes	No	Yes
21.7	18-25yo	Female	3	Abrupt	No	12.4	23	86	7	12.2857	208	Not enteric fever	Unknown	No	No	Yes	No	Yes
20.11	18-25yo	Female	1	Abrupt	Yes	11.6	8.6	73	17	4.29412	300	Not enteric fever	Chikungunya	No	No	No	No	No
40.5	26-40yo	Male	10	Gradual	Yes	14.9	27.6	80	9	8.88889	285	Not enteric fever	Leptospira spp	Yes	No	No	No	Yes
62.5	41-98yo	Male	2	Gradual	Unknown	11.2	9.8	88	6	14.6667	494	Not enteric fever	Other bacterial	Yes	Yes	Yes	No	No
68.11	41-98yo	Female	3	Gradual	Unknown	10.3	10.3	82	9	9.11111	289	Not enteric fever	Other viral	Yes	Yes	No	No	No
41.2	41-98yo	Male	6	Abrupt	Yes	14.8	13.3	90	4	22.5	9	Not enteric fever	Leptospira spp	Yes	Yes	Yes	No	Yes
87.1	41-98yo	Female	3	Abrupt	No	14.1	12.7	83	6	13.8333	244	Not enteric fever	Other bacterial	No	Yes	No	No	No
71.7	41-98yo	Female	2	Gradual	No	11.4	15	88	7	12.5714	152	Not enteric fever	Unknown	No	No	Yes	No	Yes
34.3	26-40yo	Female	7	Abrupt	Yes	12.7	7.9	88	6	14.6667	180	Not enteric fever	Unknown	No	Yes	No	No	No
24.1	18-25yo	Male	6	Abrupt	Yes	14.6	9.7	78	13	6	75	Enteric fever	Rickettsia spp	No	No	Yes	Yes	No
23.4	18-25yo	Male	5	Abrupt	Unknown	20.8	8	69	22	3.13636	18	Not enteric fever	Dengue	Yes	Yes	No	No	Yes
39.9	26-40yo	Male	3	Gradual	Yes	9.9	36.6	84	9	9.33333	419	Not enteric fever	Other bacterial	Yes	Yes	No	No	No
40.5	26-40yo	Male	6	Gradual	No	13.1	14.9	87	10	8.7	198	Not enteric fever	Other bacterial	No	Yes	Yes	No	No
53.4	41-98yo	Female	5	Abrupt	No	12.4	23.9	92	3	30.6667	138	Not enteric fever	Other bacterial	No	No	No	Yes	No
32.1	26-40yo	Female	6	Abrupt	No	12.2	11.4	90	5	18	123	Not enteric fever	Other bacterial	No	No	No	Yes	No
32.3	26-40yo	Female	2	Abrupt	No	10.7	12	77	16	4.8125	495	Not enteric fever	Other bacterial	Yes	Yes	No	No	Yes
35.8	26-40yo	Female	1	Abrupt	Unknown	11.7	9.6	69	20	3.45	366	Not enteric fever	Unknown	No	Yes	No	No	No
32.11	26-40yo	Female	2	Gradual	No	12.7	9.7	83	11	7.54545	150	Not enteric fever	Unknown	No	No	Yes	No	Yes
19	18-25yo	Female	4	Abrupt	Unknown	17.8	2.4	44	43	1.02326	67	Not enteric fever	Dengue	No	Yes	No	No	No
39.1	26-40yo	Male	3	Abrupt	Yes	17.7	4.6	52	33	1.57576	25	Not enteric fever	Dengue	Yes	No	No	No	No
76	41-98yo	Male	4	Abrupt	Unknown	11.6	15.4	90	3	30	369	Not enteric fever	Other bacterial	Yes	Yes	No	No	No
19.1	18-25yo	Male	2	Abrupt	No	13.6	2.8	45	38	1.18421	144	Not enteric fever	Unknown	Yes	No	No	No	Yes
24.4	18-25yo	Female	10	Abrupt	Yes	12.2	6.4	#NULL!	#NULL!	#NULL!	330	Enteric fever	Unknown	No	Yes	No	Yes	No
42.7	41-98yo	Male	4	Gradual	No	18.1	12	#NULL!	#NULL!	#NULL!	174	Enteric fever	Unknown	Yes	Yes	No	No	No
28.5	26-40yo	Male	6	Abrupt	No	14.1	6.7	76	14	5.42857	57	Not enteric fever	Rickettsia spp	No	No	No	No	No
38.6	26-40yo	Male	8	Gradual	Yes	14.1	10	61	29	2.10345	179	Enteric fever	Rickettsia spp	No	No	No	Yes	No
19.1	18-25yo	Female	10	Abrupt	No	14.3	4.8	56	35	1.6	140	Enteric fever	Probable enteric	Yes	No	No	Yes	No
55.4	41-98yo	Female	4	Abrupt	No	13.6	2.9	63	27	2.33333	173	Not enteric fever	Dengue	Yes	No	No	Yes	No
22.8	18-25yo	Male	8	Gradual	No	7.2	4.9	62	30	2.06667	69	Not enteric fever	Other bacterial	No	Yes	Yes	Yes	No
19.7	18-25yo	Male	5	Gradual	Unknown	9.7	1.9	65	23	2.82609	71	Not enteric fever	Unknown	Yes	No	No	No	No
73.8	41-98yo	Female	2	Abrupt	No	12.3	32.5	89	3	29.6667	168	Not enteric fever	Other bacterial	No	Yes	No	No	No
49.4	41-98yo	Male	2	Abrupt	No	14.9	5.1	59	26	2.26923	150	Enteric fever	Chikungunya	Yes	No	No	Yes	No
53.6	41-98yo	Male	12	Gradual	Unknown	10.2	13.3	68	23	2.95652	582	Not enteric fever	Unknown	Yes	Yes	No	No	No
32.4	26-40yo	Female	7	Gradual	No	11.2	17.5	86	9	9.55556	260	Not enteric fever	Unknown	No	No	Yes	No	Yes
53.7	41-98yo	Male	7	Abrupt	No	14.6	21.8	35	50	0.7	43	Not enteric fever	Enteric fever	No	Yes	No	No	No
62.9	41-98yo	Female	7	Gradual	No	12.1	13.5	75	17	4.41176	188	Not enteric fever	Unknown	No	Yes	No	No	No
41.6	41-98yo	Male	1	Abrupt	No	8.8	18.3	84	9	9.33333	561	Not enteric fever	Other bacterial	No	Yes	Yes	No	Yes
49.3	41-98yo	Female	1	Abrupt	Yes	12.2	7.7	70	23	3.04348	341	Not enteric fever	Unknown	No	Yes	No	No	No
29.1	26-40yo	Female	3	Abrupt	No	14.4	4.3	75	13	5.76923	226	Not enteric fever	Unknown	Yes	Yes	No	No	No
65	41-98yo	Male	4	Abrupt	No	11.5	7.7	83	9	9.22222	64	Not enteric fever	Unknown	No	No	Yes	No	Yes
33.6	26-40yo	Female	5	Abrupt	No	4.1	10.2	64	27	2.37037	253	Not enteric fever	Unknown	No	Yes	No	No	No
26.7	26-40yo	Male	3	Gradual	No	14.4	12	91	6	15.1667	99	Not enteric fever	Leptospira spp	No	No	No	No	Yes
56	41-98yo	Male	4	Abrupt	No	15.4	9.6	67	22	3.04545	191	Not enteric fever	Probable enteric	No	No	No	No	No
70	41-98yo	Male	2	Abrupt	No	15.3	7.9	86	7	12.2857	155	Not enteric fever	Chikungunya	No	Yes	No	No	No
68.6	41-98yo	Female	2	Abrupt	No	13.8	12.9	87	8	10.875	165	Not enteric fever	Unknown	No	No	Yes	No	Yes
42.7	41-98yo	Male	5	Abrupt	Yes	16.7	8.4	68	23	2.95652	221	Not enteric fever	Rickettsia spp	No	No	No	No	Yes
69.5	41-98yo	Male	1	Abrupt	No	14.3	24.3	88	8	11	242	Not enteric fever	Unknown	No	Yes	No	No	Yes
66.1	41-98yo	Male	4	Gradual	No	15.6	21.2	76	17	4.47059	382	Not enteric fever	Other viral	Yes	Yes	No	No	No
55.1	41-98yo	Male	3	Abrupt	Yes	15.8	3.9	64	23	2.78261	97	Not enteric fever	Dengue	Yes	No	No	No	No
19.7	18-25yo	Female	5	Gradual	Yes	11.1	2.3	56	38	1.47368	89	Not enteric fever	Dengue	No	No	Yes	Yes	No
24.6	18-25yo	Male	4	Gradual	No	15.5	8	64	24	2.66667	156	Not enteric fever	Chikungunya	No	No	No	No	No
54.3	41-98yo	Female	13	Gradual	No	13	7.8	55	38	1.44737	266	Not enteric fever	Unknown	Yes	No	No	No	No
23.1	18-25yo	Male	2	Abrupt	No	17.5	8.1	73	18	4.05556	184	Not enteric fever	Chikungunya	No	No	No	No	No
40.8	26-40yo	Female	4	Gradual	No	7.3	16.9	82	14	5.85714	395	Not enteric fever	Unknown	No	Yes	No	No	No
77.1	41-98yo	Male	5	Abrupt	No	15.3	15.5	90	5	18	139	Not enteric fever	Unknown	Yes	Yes	No	No	No
52.6	41-98yo	Female	1	Abrupt	No	11.3	10.3	91	7	13	193	Not enteric fever	Probable enteric	No	No	Yes	No	Yes
30.7	26-40yo	Female	7	Abrupt	Unknown	14.3	5.9	83	14	5.92857	44	Enteric fever	Rickettsia spp	Yes	Yes	Yes	Yes	No
36	26-40yo	Male	4	Abrupt	No	17.5	2.3	65	28	2.32143	66	Not enteric fever	Dengue	Yes	No	Yes	No	Yes
33.2	26-40yo	Male	2	Gradual	Yes	13.2	14.2	69	13	5.30769	453	Not enteric fever	Other viral	No	Yes	No	No	No
65.1	41-98yo	Female	4	Abrupt	Unknown	14.2	14.1	85	10	8.5	130	Not enteric fever	Other bacterial	No	Yes	No	No	No
53.6	41-98yo	Male	8	Abrupt	No	14.1	8.9	75	20	3.75	84	Enteric fever	Rickettsia spp	Yes	No	No	Yes	No
27	26-40yo	Male	9	Gradual	Unknown	14.8	6.6	77	20	3.85	60	Enteric fever	Rickettsia spp	Yes	Yes	No	Yes	No
27.9	26-40yo	Female	2	Abrupt	Unknown	6.1	18.5	73	26	2.80769	265	Not enteric fever	Other pathogen	Yes	No	Yes	No	Yes
63.11	41-98yo	Male	3	Abrupt	No	12.4	16.8	89	8	11.125	197	Not enteric fever	Other bacterial	No	Yes	No	No	No
20.1	18-25yo	Female	5	Abrupt	No	13.1	3	40	47	0.851064	75	Not enteric fever	Dengue	No	Yes	No	No	No
48	41-98yo	Male	11	Gradual	Unknown	13.1	13.1	70	21	3.33333	475	Enteric fever	Unknown	No	No	No	Yes	No
28	26-40yo	Female	2	Abrupt	No	12.4	15.7	77	17	4.52941	205	Not enteric fever	Other pathogen	No	Yes	No	No	No
26	26-40yo	Female	5	Abrupt	No	12.4	3.4	52	32	1.625	68	Not enteric fever	Dengue	Yes	No	No	No	No
18.9	18-25yo	Male	4	Abrupt	Yes	16	2.3	68	25	2.72	12	Not enteric fever	Dengue	Yes	No	No	No	Yes
61.3	41-98yo	Female	2	Gradual	No	12.9	18.6	83	12	6.91667	447	Not enteric fever	Other bacterial	No	Yes	No	No	No
32	26-40yo	Male	5	Abrupt	No	15.8	2.8	70	22	3.18182	34	Not enteric fever	Dengue	Yes	No	No	No	No
26.3	26-40yo	Male	4	Abrupt	Yes	19.5	4.6	56	31	1.80645	22	Not enteric fever	Dengue	No	No	No	No	No
29.7	26-40yo	Male	4	Abrupt	Yes	16.1	12.9	71	16	4.4375	192	Not enteric fever	Other bacterial	No	No	No	No	No
23.6	18-25yo	Male	2	Abrupt	No	14	5.5	79	11	7.18182	104	Not enteric fever	Dengue	Yes	No	Yes	No	Yes
23.3	18-25yo	Male	6	Gradual	No	15.1	6	71	18	3.94444	132	Enteric fever	Other viral	No	No	No	No	No
24.8	18-25yo	Female	5	Abrupt	Yes	16.2	3.9	32	64	0.5	106	Not enteric fever	Dengue	Yes	Yes	No	No	No
62.3	41-98yo	Female	2	Abrupt	No	8.5	25.4	77	19	4.05263	428	Not enteric fever	Other bacterial	No	Yes	No	No	No
43.3	41-98yo	Female	6	Gradual	No	14.4	4.5	87	10	8.7	108	Not enteric fever	Unknown	No	No	No	No	Yes
59	41-98yo	Female	2	Abrupt	No	12.8	11.2	83	15	5.53333	229	Not enteric fever	Unknown	Yes	No	No	No	No
72.9	41-98yo	Female	6	Gradual	Unknown	13.6	13.8	86	8	10.75	218	Not enteric fever	Unknown	No	Yes	No	No	No
28.2	26-40yo	Male	2	Abrupt	No	15.3	24.9	88	7	12.5714	158	Not enteric fever	Other viral	No	Yes	No	No	No
33.5	26-40yo	Male	5	Abrupt	No	16.5	2.8	60	34	1.76471	81	Not enteric fever	Dengue	Yes	No	No	Yes	No
21.5	18-25yo	Male	5	Abrupt	Unknown	14.8	5.5	72	19	3.78947	103	Not enteric fever	Enteric fever	No	No	No	No	No
19.4	18-25yo	Male	4	Abrupt	Yes	16.6	5.3	67	30	2.23333	76	Not enteric fever	Dengue	No	No	Yes	No	No
43.9	41-98yo	Male	5	Abrupt	Yes	14	6.6	85	11	7.72727	90	Enteric fever	Unknown	No	Yes	No	No	No
65	41-98yo	Female	5	Abrupt	Unknown	13.1	15.9	66	26	2.53846	79	Enteric fever	Rickettsia spp	No	No	No	No	No
26.11	26-40yo	Male	6	Abrupt	Yes	14.1	3.2	42	48	0.875	108	Not enteric fever	Dengue	No	No	No	No	No
67.3	41-98yo	Male	5	Abrupt	No	12.2	9	61	24	2.54167	100	Not enteric fever	Unknown	Yes	No	No	No	Yes
33.7	26-40yo	Male	4	Abrupt	No	15.5	2.3	82	15	5.46667	60	Not enteric fever	Dengue	No	No	No	No	No
35.5	26-40yo	Female	3	Abrupt	No	12.8	5.1	88	8	11	164	Not enteric fever	Dengue	No	No	No	No	No
21.5	18-25yo	Male	3	Abrupt	Yes	17.6	4.4	87	9	9.66667	84	Not enteric fever	Dengue	Yes	No	No	No	No
21.8	18-25yo	Female	3	Abrupt	No	14.1	3.4	61	29	2.10345	107	Not enteric fever	Dengue	No	No	No	No	No
27.8	26-40yo	Male	4	Abrupt	No	15.9	2.7	81	14	5.78571	43	Not enteric fever	Dengue	Yes	No	Yes	No	No
54.7	41-98yo	Female	3	Abrupt	No	14.7	11.1	69	16	4.3125	97	Not enteric fever	Rickettsia spp	No	No	Yes	No	No
19.2	18-25yo	Male	9	Abrupt	No	13.3	7.2	64	31	2.06452	59	Not enteric fever	Rickettsia spp	No	No	No	No	No
24	18-25yo	Female	1	Gradual	No	11.5	11.8	77	11	7	239	Not enteric fever	Unknown	Yes	No	No	No	No
28.4	26-40yo	Female	6	Abrupt	No	10.7	3.1	53	42	1.2619	58	Not enteric fever	Dengue	No	No	No	No	No
32.8	26-40yo	Female	7	Abrupt	Yes	12.7	1.8	56	40	1.4	21	Not enteric fever	Dengue	No	No	No	No	No
20.9	18-25yo	Male	2	Abrupt	No	16.3	11.9	67	20	3.35	184	Not enteric fever	Unknown	Yes	Yes	Yes	No	Yes
69.11	41-98yo	Male	9	Gradual	No	12.9	1.5	51	33	1.54545	78	Not enteric fever	Dengue	No	No	Yes	No	No
21.4	18-25yo	Male	6	Abrupt	No	17.2	9.1	41	55	0.745455	88	Not enteric fever	Dengue	No	Yes	Yes	No	Yes
20.9	18-25yo	Male	6	Abrupt	No	15.7	3.3	51	39	1.30769	75	Not enteric fever	Dengue	No	No	No	No	No
29.3	26-40yo	Male	3	Abrupt	Yes	13.9	9.6	19	74	0.256757	139	Not enteric fever	Dengue	No	Yes	No	No	No
30.11	26-40yo	Female	4	Abrupt	Yes	14.8	2.6	59	34	1.73529	70	Not enteric fever	Dengue	No	No	No	No	Yes
30.7	26-40yo	Male	4	Gradual	Yes	15.4	2.3	45	40	1.125	76	Not enteric fever	Dengue	Yes	No	Yes	No	No
15.8	11-17yo	Male	5	Abrupt	Yes	14.7	4	77	16.7	4.61078	92.7	Not enteric fever	Dengue	Yes	No	No	No	No
10.3	6-10yo	Male	3	Gradual	Unknown	12.3	8.7	82	6.7	12.2388	300	Not enteric fever	Dengue	Yes	No	No	No	No
6.4	6-10yo	Male	3	Gradual	No	12.5	19.3	82.6	14.9	5.54362	449	Not enteric fever	Other pathogen	No	No	No	No	No
13.1	11-17yo	Female	4	Abrupt	Yes	14	6.9	73.9	13.9	5.31655	248	Not enteric fever	Other viral	No	Yes	No	No	No
17.1	11-17yo	Female	4	Abrupt	Yes	14.5	2.1	61.8	31	1.99355	123	Not enteric fever	Dengue	No	No	Yes	No	No
7.11	6-10yo	Female	4	Abrupt	No	12.8	3.1	63.3	28.1	2.25267	87.6	Not enteric fever	Dengue	No	No	No	No	No
4.2	1-5yo	Male	1	Abrupt	No	13.4	19.8	79.6	13.9	5.72662	302	Not enteric fever	Other pathogen	No	No	No	No	Yes
13.4	11-17yo	Male	4	Abrupt	Yes	16.3	3.4	78.7	16.7	4.71257	84.7	Not enteric fever	Dengue	No	No	No	No	No
2.4	1-5yo	Female	5	Abrupt	No	9.3	27.1	80.5	10	8.05	428	Not enteric fever	Unknown	No	Yes	No	No	No
13.2	11-17yo	Male	4	Abrupt	No	14.6	2.8	53.5	33	1.62121	161	Not enteric fever	Dengue	No	No	No	No	No
14.11	11-17yo	Male	6	Abrupt	Yes	16.1	4	66.6	25.9	2.57143	30.4	Enteric fever	Rickettsia spp	No	No	No	No	No
14.11	11-17yo	Male	7	Abrupt	No	14.6	2.6	73.2	16.3	4.4908	48.5	Enteric fever	Other bacterial	No	Yes	No	No	No
1.3	1-5yo	Male	2	Abrupt	No	11.8	26.4	51.6	39.2	1.31633	359	Not enteric fever	Unknown	No	Yes	No	No	No
14.8	11-17yo	Male	5	Abrupt	Yes	15.9	1.7	65.4	25	2.616	173	Enteric fever	Dengue	No	No	No	No	Yes
15.7	11-17yo	Male	4	Abrupt	No	15.1	3.3	64.5	27.3	2.36264	54	Not enteric fever	Dengue	No	No	No	No	No
9.7	6-10yo	Male	7	Abrupt	Yes	13	4.3	61.7	28.2	2.18794	105	Not enteric fever	Dengue	No	No	Yes	No	No
17.8	11-17yo	Female	3	Abrupt	No	13.7	6.5	83	8.8	9.43182	155	Not enteric fever	Dengue	No	No	No	No	No
5.7	1-5yo	Female	5	Abrupt	Unknown	17.2	2.1	45.4	34.8	1.3046	14.5	Not enteric fever	Dengue	No	No	Yes	No	No
6.1	6-10yo	Female	5	Abrupt	No	12.8	4.7	40.7	45.9	0.88671	80.4	Not enteric fever	Dengue	Yes	No	No	No	No
6.6	6-10yo	Female	6	Abrupt	No	13.6	3.9	63.4	22.4	2.83036	69.7	Not enteric fever	Dengue	No	No	Yes	No	No
2.5	1-5yo	Female	9	Abrupt	Yes	9.2	7.6	41.5	47	0.882979	480	Not enteric fever	Unknown	No	Yes	No	No	No
2.1	1-5yo	Male	1	Abrupt	No	10	10.7	75	12	6.25	254	Not enteric fever	Unknown	No	No	No	No	No
16.7	11-17yo	Male	4	Abrupt	Yes	14.2	2.7	63.1	21.5	2.93488	53	Not enteric fever	Dengue	No	Yes	No	No	No
12	11-17yo	Male	5	Abrupt	Yes	15.6	2.6	58.3	25.6	2.27734	69.9	Not enteric fever	Dengue	No	No	No	No	No
10.7	6-10yo	Male	5	Abrupt	No	13.9	2.8	57.4	22.1	2.59729	64	Not enteric fever	Dengue	No	No	Yes	No	No
12.5	11-17yo	Female	3	Abrupt	Yes	13.9	4.2	62.2	22.6	2.75221	171	Not enteric fever	Dengue	No	No	No	No	No
17.5	11-17yo	Female	3	Abrupt	No	13	4.1	75.7	16.5	4.58788	125	Not enteric fever	Dengue	Yes	No	No	No	No
12.3	11-17yo	Female	3	Abrupt	No	13.9	3.3	59.4	27.9	2.12903	91.8	Not enteric fever	Dengue	No	No	No	No	No
14.9	11-17yo	Male	3	Abrupt	No	15.9	10.6	88.4	6.6	13.3939	82.1	Not enteric fever	Dengue	Yes	No	No	No	No
14.2	11-17yo	Female	4	Abrupt	Yes	14.8	3.7	53.9	32	1.68437	108	Not enteric fever	Dengue	No	No	No	No	No
16.11	11-17yo	Female	4	Gradual	Yes	12.3	2.7	51	30.4	1.67763	90	Not enteric fever	Unknown	No	No	No	No	No
15.2	11-17yo	Male	3	Abrupt	No	16.2	2.9	59.4	27.9	2.12903	37	Not enteric fever	Dengue	No	No	No	No	Yes
17.9	11-17yo	Male	4	Abrupt	No	16.3	2.9	66.5	19.6	3.39286	99	Not enteric fever	Dengue	No	No	No	No	No
17.5	11-17yo	Male	4	Gradual	No	14.7	2.5	74.4	17.6	4.22727	43	Not enteric fever	Dengue	Yes	No	No	No	Yes
14.7	11-17yo	Male	4	Abrupt	No	14.6	1.8	56.5	34	1.66176	43.4	Not enteric fever	Dengue	No	No	No	No	No
17.2	11-17yo	Male	5	Abrupt	Unknown	15.9	3.4	53	35.7	1.48459	92.6	Not enteric fever	Dengue	Yes	No	No	No	No
17.9	11-17yo	Female	5	Abrupt	No	15.1	1.7	49.2	39.2	1.2551	54	Not enteric fever	Dengue	No	No	No	No	No
15.11	11-17yo	Male	2	Abrupt	Yes	14.6	4.9	69.4	16.6	4.18072	172	Not enteric fever	Unknown	No	Yes	No	No	No
13.3	11-17yo	Male	4	Abrupt	Yes	15.5	16	93.8	3.6	26.0556	218	Not enteric fever	Other bacterial	No	Yes	No	No	No
16.1	11-17yo	Female	4	Abrupt	No	14.4	1.6	84.1	12.4	6.78226	90.4	Not enteric fever	Dengue	No	No	No	No	No
15.2	11-17yo	Male	2	Abrupt	No	15	6.4	70.1	18.7	3.74866	246	Not enteric fever	Dengue	No	No	No	No	No
14.1	11-17yo	Male	4	Abrupt	Yes	14.9	1.8	68.4	27.2	2.51471	80.6	Not enteric fever	Dengue	Yes	No	No	No	No
15.2	11-17yo	Female	4	Abrupt	No	13.7	2.8	58.9	33.9	1.73746	87	Not enteric fever	Dengue	No	No	No	No	No
10.6	6-10yo	Female	6	Abrupt	No	12.1	4.4	43.8	30.6	1.43137	93	Not enteric fever	Unknown	No	No	Yes	No	No
13.3	11-17yo	Male	4	Abrupt	No	7.4	1.3	58.9	28.6	2.05944	41.3	Not enteric fever	Dengue	Yes	No	No	No	No
8.2	6-10yo	Male	9	Abrupt	Yes	11.5	10.2	75.3	16.6	4.53614	331	Not enteric fever	Unknown	No	No	No	No	No
5.2	1-5yo	Female	9	Gradual	Yes	11.9	13.9	57	24.1	2.36515	393	Enteric fever	Unknown	Yes	No	No	No	No
17.4	11-17yo	Female	5	Abrupt	Yes	13.9	2.1	74.6	18.6	4.01075	57	Not enteric fever	Dengue	Yes	No	No	No	No
15.7	11-17yo	Male	5	Abrupt	No	14.2	4	62.5	24.9	2.51004	127.8	Not enteric fever	Dengue	No	No	No	No	No
16.11	11-17yo	Female	3	Abrupt	No	12.8	4	79.2	13.9	5.69784	33	Not enteric fever	Dengue	Yes	No	No	No	No
15.11	11-17yo	Male	5	Abrupt	Yes	13.6	2.6	72.6	21.2	3.42453	88.8	Not enteric fever	Dengue	No	No	No	No	No
17.6	11-17yo	Male	6	Abrupt	Unknown	17.4	2.4	63.2	26.2	2.41221	85.6	Not enteric fever	Dengue	Yes	No	No	No	No
21.1	18-25yo	Male	1	Gradual	Yes	14.9	11.5	#NULL!	2.7	#NULL!	320	Not enteric fever	Other bacterial	No	Yes	No	No	No
22.5	18-25yo	Male	1	Abrupt	No	16.8	16.9	88.2	2.7	32.6667	204	Not enteric fever	Unknown	No	No	Yes	No	No
30.8	26-40yo	Male	15	Gradual	Yes	14.4	6.3	53.4	33.9	1.57522	279	Enteric fever	Unknown	No	Yes	No	Yes	No
26.1	26-40yo	Male	6	Abrupt	No	7.1	14.4	91.5	4	22.875	54.7	Not enteric fever	Unknown	No	Yes	No	No	No
57.9	41-98yo	Male	2	Gradual	Yes	13.2	11.6	79.7	10	7.97	137	Not enteric fever	Other bacterial	No	Yes	No	No	No
18.6	18-25yo	Female	4	Abrupt	Yes	13.7	2.5	58.6	28.7	2.04181	104	Not enteric fever	Dengue	No	No	Yes	No	No
49.4	41-98yo	Female	3	Gradual	No	13.9	20.3	89.7	5	17.94	344	Not enteric fever	Other bacterial	No	Yes	No	No	No
33.8	26-40yo	Female	2	Abrupt	No	11.7	6.8	70.3	22.9	3.06987	235	Not enteric fever	Other bacterial	Yes	Yes	No	No	Yes
37.8	26-40yo	Female	3	Gradual	No	10.8	1.5	74.3	16	4.64375	195	Not enteric fever	Unknown	No	No	No	No	No
34.9	26-40yo	Male	6	Abrupt	No	16.2	10.8	84	10.7	7.85047	265	Not enteric fever	Unknown	Yes	Yes	No	No	No
52.9	41-98yo	Male	2	Abrupt	No	13.4	9.2	90.7	7.1	12.7746	134	Not enteric fever	Other bacterial	No	No	No	No	No
39.11	26-40yo	Male	8	Gradual	No	15.3	6.9	73.1	21	3.48095	166	Enteric fever	Rickettsia spp	No	No	No	No	No
22.8	18-25yo	Male	5	Abrupt	Yes	14.8	5	84.7	8.6	9.84884	151	Not enteric fever	Other viral	No	Yes	No	No	No
33.11	26-40yo	Female	8	Abrupt	No	7.6	8	81	11.5	7.04348	183	Not enteric fever	Unknown	No	No	No	No	Yes
27.1	26-40yo	Male	4	Abrupt	No	13.8	2.4	72.2	22.4	3.22321	112	Not enteric fever	Dengue	No	No	No	No	No
27.6	26-40yo	Female	3	Abrupt	Yes	12.3	20.5	90	4.2	21.4286	177	Not enteric fever	Unknown	No	No	Yes	No	No
51.1	41-98yo	Male	5	Abrupt	Yes	15.8	6.1	78.7	12.5	6.296	90.6	Not enteric fever	Dengue	Yes	Yes	No	No	No
39.3	26-40yo	Female	3	Abrupt	Unknown	4.9	20.3	85	9.8	8.67347	363	Not enteric fever	Unknown	No	Yes	Yes	No	No
29.4	26-40yo	Male	2	Gradual	No	15	11.6	85.1	8.8	9.67045	175	Not enteric fever	Other pathogen	No	No	Yes	No	Yes
48.1	41-98yo	Female	15	Abrupt	Yes	11.1	8.8	85	8.5	10	346	Enteric fever	Unknown	No	No	No	No	No
55.2	41-98yo	Female	3	Abrupt	No	13	21.9	86.3	4.8	17.9792	210	Not enteric fever	Other bacterial	No	No	No	No	No
44.7	41-98yo	Male	11	Abrupt	No	12.8	6.6	69.4	22.1	3.14027	147	Enteric fever	Rickettsia spp	No	No	No	No	No
29.6	26-40yo	Male	1	Abrupt	No	13.7	5.6	90.6	8.7	10.4138	78	Not enteric fever	Other bacterial	No	No	Yes	No	Yes
20.11	18-25yo	Male	4	Abrupt	Yes	16.3	4	53.7	32	1.67813	72	Not enteric fever	Dengue	No	No	No	No	No
50.11	41-98yo	Female	2	Abrupt	Yes	12	30.2	90.9	4.1	22.1707	326	Not enteric fever	Other bacterial	No	Yes	No	No	No
84.11	41-98yo	Female	8	Abrupt	Yes	10	12.9	95.5	3.3	28.9394	170	Not enteric fever	Other bacterial	No	Yes	No	No	No
70.1	41-98yo	Male	5	Abrupt	No	15.1	15.4	87.1	4.5	19.3556	153	Not enteric fever	Unknown	No	Yes	No	No	No
31.4	26-40yo	Female	8	Abrupt	No	13.6	7.2	71.2	21.1	3.37441	98.7	Not enteric fever	Rickettsia spp	No	No	No	No	No
51.5	41-98yo	Male	4	Gradual	No	12.8	21	84.4	6.9	12.2319	385	Not enteric fever	Other bacterial	No	No	No	No	No
27.1	26-40yo	Male	5	Abrupt	No	16	4.2	63.1	24.2	2.60744	68	Not enteric fever	Dengue	No	No	No	No	No
38	26-40yo	Male	2	Abrupt	Yes	12.5	17.8	87.2	5.7	15.2982	245	Not enteric fever	Other bacterial	No	No	No	No	No
48	41-98yo	Female	5	Gradual	Unknown	13.2	6.9	72.9	14.7	4.95918	270	Not enteric fever	Other viral	No	Yes	No	No	No
31.9	26-40yo	Female	6	Abrupt	No	14.7	4	72.5	14.9	4.86577	91	Not enteric fever	Dengue	No	No	No	No	No
18.9	18-25yo	Female	4	Abrupt	No	13.8	2.6	64	26.2	2.44275	96.1	Not enteric fever	Dengue	No	No	No	No	No
44.11	41-98yo	Female	9	Gradual	Yes	11.1	3.9	85.6	7.4	11.5676	69	Enteric fever	Unknown	No	Yes	No	No	No
34.2	26-40yo	Female	2	Gradual	No	11.4	6.3	79.2	13.6	5.82353	280	Not enteric fever	Other bacterial	Yes	Yes	No	No	No
22.8	18-25yo	Male	5	Abrupt	No	15.7	6.2	67.2	24.3	2.76543	89.7	Not enteric fever	Dengue	No	No	No	No	No
23.8	18-25yo	Male	4	Gradual	Yes	13.5	5.7	47.8	40.6	1.17734	125	Not enteric fever	Other pathogen	No	No	Yes	No	Yes
21.5	18-25yo	Female	4	Gradual	Yes	14.6	7.1	89.3	5.3	16.8491	105.2	Not enteric fever	Other viral	No	Yes	No	No	Yes
49.1	41-98yo	Female	8	Abrupt	Yes	11.1	28.9	85.4	5.4	15.8148	176	Not enteric fever	Other viral	Yes	Yes	No	No	No
18.4	18-25yo	Male	4	Abrupt	Unknown	15	2	74.3	10.6	7.00943	76	Not enteric fever	Dengue	No	No	No	No	No
29.6	26-40yo	Female	8	Gradual	Unknown	11.9	3.1	68.9	16.3	4.22699	59.7	Enteric fever	Probable enteric	No	No	Yes	No	Yes
31.3	26-40yo	Female	5	Gradual	Yes	14.1	2.5	69.3	19.5	3.55385	91	Not enteric fever	Dengue	No	No	No	No	No
22.2	18-25yo	Male	6	Abrupt	No	14.4	11.5	41.2	53.2	0.774436	282	Enteric fever	Unknown	No	No	No	No	No
22.9	18-25yo	Male	6	Abrupt	No	15.7	2.3	60.9	15.2	4.00658	65	Not enteric fever	Dengue	Yes	No	No	No	No
40.5	26-40yo	Male	5	Abrupt	Yes	16.2	2.3	65.9	23.6	2.79237	67.7	Not enteric fever	Dengue	No	No	No	No	No
38.1	26-40yo	Male	3	Abrupt	No	15.4	4.2	53.8	37.5	1.43467	138	Not enteric fever	Unknown	No	No	No	No	No
22.7	18-25yo	Male	2	Abrupt	No	16.5	2.9	52.2	20	2.61	172	Enteric fever	Dengue	No	No	No	No	No
23.2	18-25yo	Male	5	Abrupt	Unknown	16.2	4	19	19	1	93	Not enteric fever	Dengue	No	No	No	No	No
22.1	18-25yo	Male	4	Abrupt	No	16	5.7	69.9	21	3.32857	97	Not enteric fever	Dengue	No	No	No	No	No
20.3	18-25yo	Male	3	Abrupt	No	13	4.6	63	15.8	3.98734	172	Enteric fever	Dengue	No	No	No	No	No
22.2	18-25yo	Male	6	Abrupt	No	16.2	3.1	50.2	32.3	1.55418	69	Not enteric fever	Dengue	Yes	No	No	No	No
54.8	41-98yo	Male	2	Abrupt	No	15	5.8	69.8	16.5	4.2303	123	Not enteric fever	Dengue	No	No	No	No	No
27.7	26-40yo	Male	3	Abrupt	No	17.3	9.4	80.9	7.8	10.3718	123	Not enteric fever	Unknown	No	Yes	No	No	No
27.5	26-40yo	Male	5	Abrupt	Yes	16.4	4.8	66.7	19	3.51053	83	Not enteric fever	Dengue	No	No	No	No	No
36.8	26-40yo	Male	3	Abrupt	No	16	3.1	80.6	8.7	9.26437	131	Not enteric fever	Dengue	No	No	No	No	No
46.5	41-98yo	Male	4	Gradual	No	15.2	2.3	73	19.5	3.74359	82.4	Not enteric fever	Dengue	Yes	No	No	No	No
20.1	18-25yo	Female	5	Gradual	Yes	13.6	2.4	56.6	29.3	1.93174	74	Not enteric fever	Dengue	No	No	No	No	No
34.7	26-40yo	Male	4	Abrupt	No	16.6	3.4	58	32	1.8125	76	Not enteric fever	Dengue	No	No	No	No	No
32.2	26-40yo	Male	4	Abrupt	Yes	16.6	4.3	62.1	23.7	2.62025	127	Enteric fever	Dengue	No	No	No	No	No
29.11	26-40yo	Male	3	Gradual	No	14.8	4	67.4	24.7	2.72874	120	Not enteric fever	Dengue	No	No	No	No	No
24.8	18-25yo	Male	6	Gradual	No	15.7	3.8	65.7	23.3	2.81974	86.5	Not enteric fever	Dengue	Yes	No	No	No	No
35.4	26-40yo	Male	4	Abrupt	Yes	15.4	5.4	60.7	22.3	2.72197	124	Enteric fever	Dengue	Yes	Yes	No	No	No
34.7	26-40yo	Male	8	Abrupt	No	11.2	7.8	86.8	6.1	14.2295	199	Not enteric fever	Other bacterial	No	Yes	No	No	Yes
48.8	41-98yo	Male	3	Abrupt	No	15.8	6.1	76.5	14.8	5.16892	214	Enteric fever	Unknown	No	No	No	No	No
21.1	18-25yo	Female	4	Abrupt	Yes	13.1	2.8	73	19.9	3.66834	108	Not enteric fever	Dengue	No	No	No	No	No
21.2	18-25yo	Male	2	Abrupt	No	15.8	10.3	77.7	15.8	4.91772	156	Not enteric fever	Other pathogen	No	No	Yes	No	Yes
22.6	18-25yo	Male	5	Abrupt	Unknown	15.7	1.7	61.1	21.3	2.86854	99	Not enteric fever	Dengue	No	No	No	No	No
27	26-40yo	Female	5	Abrupt	No	13.8	1.7	73.2	21.2	3.45283	91	Not enteric fever	Dengue	No	No	No	No	No
42.3	41-98yo	Male	5	Abrupt	No	18.4	4	76.1	16.1	4.72671	55.3	Not enteric fever	Unknown	No	Yes	No	No	Yes
43.8	41-98yo	Male	8	Abrupt	No	18.1	6.3	93.8	4	23.45	133	Not enteric fever	Other bacterial	No	No	No	No	No
51.3	41-98yo	Male	2	Abrupt	No	15.3	16.4	90.2	6.2	14.5484	281.5	Not enteric fever	Unknown	No	Yes	No	No	No
34.11	26-40yo	Female	6	Abrupt	No	9	10.2	75.9	16.6	4.57229	282	Enteric fever	Unknown	No	Yes	No	No	No
23	18-25yo	Male	4	Abrupt	Yes	15.1	2.7	46.1	36.5	1.26301	85.7	Not enteric fever	Dengue	No	Yes	No	No	No
31.5	26-40yo	Male	4	Abrupt	Yes	14.4	15.9	75	15	5	143.7	Enteric fever	Unknown	No	Yes	No	No	No
59.1	41-98yo	Female	2	Abrupt	No	10.8	17.3	89.6	6	14.9333	203	Not enteric fever	Unknown	Yes	No	No	No	No
23	18-25yo	Male	4	Abrupt	No	15.3	2	58.8	19.4	3.03093	93	Not enteric fever	Dengue	No	No	No	No	No
22.2	18-25yo	Male	8	Abrupt	No	15.7	7.8	79.1	14.8	5.34459	52	Enteric fever	Rickettsia spp	No	No	Yes	No	No
59.1	41-98yo	Female	2	Abrupt	No	10.1	8.9	84.9	11.2	7.58036	198	Enteric fever	Other pathogen	No	No	Yes	No	Yes
61.5	41-98yo	Male	6	Abrupt	No	12.8	19.5	87.2	5.4	16.1481	59	Not enteric fever	Other bacterial	No	No	No	No	No
63.7	41-98yo	Male	8	Abrupt	No	11.3	12.1	80.1	13.9	5.76259	239	Not enteric fever	Unknown	Yes	Yes	No	No	No
48.1	41-98yo	Female	8	Abrupt	No	13.1	5.2	64.5	25.4	2.53937	108	Enteric fever	Rickettsia spp	No	No	No	No	Yes
71.11	41-98yo	Female	6	Abrupt	No	14.8	8.6	64.7	23.9	2.70711	130.2	Enteric fever	Rickettsia spp	No	No	No	No	No
50.1	41-98yo	Male	1	Abrupt	No	13.8	6.6	85.3	13.1	6.51145	121	Not enteric fever	Other bacterial	No	No	Yes	No	No
41.11	41-98yo	Female	6	Abrupt	No	13	5.4	70	20	3.5	173	Enteric fever	Rickettsia spp	No	No	No	No	Yes
23.8	18-25yo	Male	5	Abrupt	Unknown	18.6	2.5	74.3	16.2	4.58642	43.1	Not enteric fever	Dengue	No	Yes	No	No	Yes
40.2	26-40yo	Male	4	Abrupt	Yes	14.9	4.7	62.2	24.3	2.55967	68	Not enteric fever	Rickettsia spp	No	No	No	No	No
34.11	26-40yo	Male	8	Abrupt	Unknown	12.1	7.2	63.7	30.5	2.08852	209	Not enteric fever	Unknown	No	Yes	No	No	Yes
42.11	41-98yo	Female	3	Abrupt	No	12	4.2	76.6	10.9	7.02752	130	Enteric fever	Unknown	No	Yes	No	No	No
40.5	26-40yo	Male	2	Abrupt	No	12.1	3.1	73.6	11.8	6.23729	98.6	Not enteric fever	Dengue	Yes	No	No	No	No
50.3	41-98yo	Male	8	Abrupt	No	9	4.1	69.1	18.1	3.81768	332	Not enteric fever	Unknown	No	Yes	No	No	No
36.9	26-40yo	Male	1	Abrupt	No	13.6	7.7	83.5	13.1	6.37405	157	Enteric fever	Dengue	No	No	No	No	Yes
39.4	26-40yo	Male	4	Abrupt	Yes	15.5	7	73.8	19.9	3.70854	85.5	Not enteric fever	Dengue	No	No	No	No	No
39.1	26-40yo	Male	4	Abrupt	No	16.4	4	34	39.2	0.867347	67	Not enteric fever	Dengue	No	No	No	No	Yes
35.6	26-40yo	Male	3	Abrupt	No	15.6	3.5	54.7	28.4	1.92606	135	Not enteric fever	Dengue	No	No	No	No	No
49.9	41-98yo	Female	2	Abrupt	No	13.2	4.9	86.2	6.2	13.9032	185	Not enteric fever	Unknown	No	No	No	No	No
22.1	18-25yo	Male	5	Abrupt	No	15.9	2.4	69.8	22.3	3.13004	29	Not enteric fever	Dengue	No	No	No	No	No
21	18-25yo	Male	5	Abrupt	No	15.7	4.4	42.2	39.5	1.06835	80.1	Not enteric fever	Dengue	No	No	No	No	No
24.9	18-25yo	Male	5	Abrupt	No	15.6	2	81.1	12.9	6.28682	80	Not enteric fever	Dengue	No	No	No	No	No
35.3	26-40yo	Female	4	Abrupt	No	13.9	3.1	79.8	11.1	7.18919	57	Not enteric fever	Dengue	No	No	No	No	No
22.11	18-25yo	Male	4	Abrupt	Unknown	16.6	5.7	29.2	34.9	0.836676	27.4	Not enteric fever	Dengue	Yes	No	No	No	No
18.5	18-25yo	Male	5	Abrupt	No	14.2	4.1	65.8	22.1	2.97738	74.1	Not enteric fever	Dengue	No	No	No	No	No
26.8	26-40yo	Male	4	Abrupt	Unknown	13.3	3.8	49.8	30.9	1.61165	63	Not enteric fever	Dengue	No	No	No	No	No
19.2	18-25yo	Male	4	Abrupt	No	14.3	4.5	65.8	22.2	2.96396	64.2	Not enteric fever	Dengue	No	No	No	No	No
28.5	26-40yo	Female	8	Abrupt	No	13.5	2.8	55.1	30	1.83667	144	Not enteric fever	Unknown	No	No	No	No	Yes
19.4	18-25yo	Female	6	Abrupt	Yes	14.2	4.6	56.2	21.1	2.66351	48.9	Not enteric fever	Dengue	No	No	No	No	No
18.2	18-25yo	Female	3	Abrupt	No	6.5	5.3	77.7	13.5	5.75556	170	Not enteric fever	Unknown	No	Yes	No	No	No
30.2	26-40yo	Male	5	Abrupt	Unknown	15.7	4.2	79	15	5.26667	90	Not enteric fever	Dengue	No	No	No	No	Yes
35.7	26-40yo	Male	5	Abrupt	No	11.5	13.3	89.2	4.4	20.2727	272	Not enteric fever	Unknown	Yes	Yes	No	No	Yes
26.1	26-40yo	Female	6	Abrupt	No	10.4	4.2	73.1	20.7	3.5314	395	Not enteric fever	Unknown	Yes	Yes	No	No	No
22.2	18-25yo	Male	3	Abrupt	No	15.9	2.2	62.2	25.4	2.44882	78	Not enteric fever	Dengue	No	No	No	No	No
31.6	26-40yo	Male	4	Abrupt	Unknown	15.9	4.5	60.8	23	2.64348	52.4	Not enteric fever	Dengue	No	No	No	No	No
24.7	18-25yo	Male	4	Abrupt	Yes	16.8	2.3	62.6	25	2.504	99.6	Not enteric fever	Dengue	No	No	No	No	No
36.6	26-40yo	Male	6	Gradual	No	9.5	13.9	80.6	12.3	6.55285	213	Not enteric fever	Unknown	No	Yes	No	No	Yes
39.11	26-40yo	Female	5	Abrupt	Yes	13.5	1.6	62.4	27.3	2.28571	81	Not enteric fever	Dengue	No	No	No	No	No
34.2	26-40yo	Male	5	Abrupt	Yes	10.2	6.7	60.3	31.7	1.90221	67.7	Not enteric fever	Other viral	No	Yes	No	No	No
69.5	41-98yo	Female	2	Gradual	No	14.5	7.6	74.5	24.8	3.00403	68	Not enteric fever	Unknown	No	No	No	No	No
21	18-25yo	Female	4	Abrupt	No	16.1	5.8	67.6	19	3.55789	92.2	Not enteric fever	Dengue	No	No	No	No	No
37.11	26-40yo	Female	4	Abrupt	No	14.3	1.3	70.1	16.4	4.27439	24.8	Not enteric fever	Dengue	No	No	No	No	No
31.2	26-40yo	Female	4	Abrupt	No	15.2	8.7	94.1	31.1	3.02572	42	Not enteric fever	Dengue	No	No	No	No	No
25.5	18-25yo	Female	6	Abrupt	Yes	13.8	2.6	59.2	31.6	1.87342	111	Not enteric fever	Unknown	No	No	No	No	No
22.5	18-25yo	Female	6	Gradual	No	9.3	5.5	79.8	14	5.7	227	Not enteric fever	Unknown	Yes	Yes	No	No	No
31.2	26-40yo	Male	5	Abrupt	Unknown	10.9	4.8	68.8	13.9	4.94964	26	Not enteric fever	Other pathogen	Yes	No	No	No	No
47.8	41-98yo	Female	4	Abrupt	Unknown	12.9	3.8	66.9	19.9	3.36181	93.9	Not enteric fever	Unknown	No	Yes	Yes	No	No
19.4	18-25yo	Female	7	Abrupt	Yes	13.4	3.3	52.9	24.2	2.18595	82	Not enteric fever	Dengue	No	No	No	No	No
38.4	26-40yo	Female	6	Abrupt	Unknown	13.5	11.7	81.4	14.6	5.57534	114	Not enteric fever	Rickettsia spp	No	No	No	No	Yes
45.8	41-98yo	Male	4	Abrupt	No	16.5	6.5	70.9	15.5	4.57419	83.9	Not enteric fever	Rickettsia spp	Yes	No	No	No	No
52.9	41-98yo	Male	4	Abrupt	No	14.8	8.7	75.7	19.4	3.90206	89	Enteric fever	Rickettsia spp	No	No	No	No	No
42.7	41-98yo	Female	4	Abrupt	No	12	6	89.1	9.8	9.09184	81.7	Not enteric fever	Unknown	No	No	No	No	No
38.4	26-40yo	Male	3	Abrupt	No	16.9	7.4	80.1	12.4	6.45968	124	Not enteric fever	Rickettsia spp	No	No	No	No	No
28.3	26-40yo	Male	5	Abrupt	No	13.2	20	81.9	11.5	7.12174	225	Enteric fever	Unknown	No	No	No	No	No
42.3	41-98yo	Male	11	Abrupt	No	19.9	8.2	68.6	20.5	3.34634	175	Enteric fever	Rickettsia spp	No	Yes	No	No	No
23	18-25yo	Male	3	Abrupt	No	16.1	4.6	63.4	22.6	2.80531	82	Not enteric fever	Dengue	No	No	No	No	No
20.3	18-25yo	Male	4	Abrupt	No	5.1	8.1	81.5	7.3	11.1644	112	Not enteric fever	Other bacterial	No	Yes	No	No	No
47.6	41-98yo	Female	4	Abrupt	Yes	14.2	9.8	89.1	4.1	21.7317	240	Not enteric fever	Unknown	No	Yes	No	No	No
25.6	18-25yo	Female	7	Gradual	No	13.4	6.9	65.3	23.1	2.82684	172	Enteric fever	Enteric fever	No	Yes	No	No	No
43	41-98yo	Female	4	Abrupt	Yes	12.9	5.5	77.4	15.8	4.89873	312.6	Not enteric fever	Dengue	No	No	No	No	No
36.8	26-40yo	Male	4	Abrupt	Yes	14.4	3.7	72.2	15.5	4.65806	96	Not enteric fever	Dengue	No	No	No	No	Yes
42.6	41-98yo	Female	4	Abrupt	No	14.3	3.3	72.2	20.3	3.55665	87	Not enteric fever	Unknown	No	No	No	No	Yes
48.3	41-98yo	Male	7	Abrupt	No	13.8	4	73.3	21.2	3.45755	84	Enteric fever	Rickettsia spp	No	No	No	No	No
57.2	41-98yo	Female	5	Gradual	Yes	13.9	8.9	71.4	17.4	4.10345	203.5	Not enteric fever	Unknown	No	No	Yes	No	No
40.8	26-40yo	Male	5	Abrupt	No	14.1	3.1	73	22.5	3.24444	54	Enteric fever	Rickettsia spp	No	No	No	No	No
51.7	41-98yo	Male	5	Abrupt	No	13.7	4	73.8	17.5	4.21714	85	Enteric fever	Unknown	Yes	No	No	No	No
42.11	41-98yo	Female	2	Abrupt	Unknown	14	2.7	79.8	12	6.65	44	Not enteric fever	Dengue	No	No	No	No	No
19.6	18-25yo	Male	3	Abrupt	No	14.9	3.5	66	22.3	2.95964	36	Not enteric fever	Dengue	Yes	No	No	No	No
39.2	26-40yo	Male	5	Abrupt	No	16	4.5	82.2	9.5	8.65263	94	Not enteric fever	Dengue	No	No	No	No	No
43.6	41-98yo	Male	5	Abrupt	Unknown	15.8	2.7	53	33.6	1.57738	93	Enteric fever	Dengue	No	No	No	No	No
58.1	41-98yo	Male	2	Gradual	Unknown	14.4	10.8	85.6	9.6	8.91667	316.5	Not enteric fever	Other bacterial	No	Yes	No	No	No
23.4	18-25yo	Male	4	Abrupt	No	14.7	4.6	64.4	26.7	2.41199	113	Not enteric fever	Dengue	No	Yes	No	No	No
35.5	26-40yo	Male	4	Abrupt	Yes	13.8	4.3	86.2	11.9	7.2437	77	Not enteric fever	Dengue	Yes	No	No	No	No
36.3	26-40yo	Male	3	Abrupt	No	12.7	3.6	64.1	16.8	3.81548	93.9	Not enteric fever	Dengue	Yes	No	No	No	No
19.1	18-25yo	Male	5	Abrupt	No	14.6	3.3	69.6	17.4	4	56.4	Not enteric fever	Dengue	Yes	No	No	No	No
54.1	41-98yo	Male	3	Abrupt	No	13.6	12.9	76.9	13	5.91538	148.2	Enteric fever	Dengue	Yes	No	No	No	Yes
28.9	26-40yo	Male	4	Abrupt	Unknown	17	6	78	15	5.2	88	Not enteric fever	Dengue	No	No	No	No	No
40.3	26-40yo	Male	5	Abrupt	No	15.5	4	62.8	26.8	2.34328	57.3	Not enteric fever	Dengue	No	No	No	No	No
27.4	26-40yo	Female	5	Abrupt	Yes	10.5	2.7	67.2	16.8	4	87.1	Not enteric fever	Dengue	No	No	No	No	No
19.1	18-25yo	Female	5	Abrupt	No	16	4.3	37.4	37.1	1.00809	43.7	Enteric fever	Dengue	Yes	No	No	No	No
31.1	26-40yo	Female	2	Abrupt	Yes	11.2	15.7	80.1	12.9	6.2093	526.1	Enteric fever	Unknown	Yes	No	Yes	No	Yes
45.6	41-98yo	Female	5	Abrupt	No	11.9	2.1	68.2	18.6	3.66667	116.7	Not enteric fever	Dengue	No	No	No	No	No
35.9	26-40yo	Male	4	Abrupt	Unknown	14.7	2.1	57.6	18.1	3.18232	51.7	Not enteric fever	Dengue	No	No	No	No	No
28.7	26-40yo	Male	5	Abrupt	No	14.7	8.8	67.3	25.4	2.64961	207.9	Enteric fever	Unknown	No	No	No	No	Yes
11.7	11-17yo	Female	5	Gradual	No	11.4	0.8	57.9	38.2	1.51571	76	Not enteric fever	Dengue	No	No	Yes	No	No
5.7	1-5yo	Female	8	Gradual	Unknown	10.7	16.7	69	26	2.65385	291	Not enteric fever	Unknown	Yes	Yes	No	No	No
14.7	11-17yo	Male	2	Abrupt	No	13.1	3.8	55.2	27.7	1.99278	106	Not enteric fever	Dengue	No	Yes	No	No	No
14.2	11-17yo	Male	6	Abrupt	No	16.4	4	41	51	0.803922	64.2	Not enteric fever	Dengue	Yes	Yes	No	No	No
11.6	11-17yo	Female	11	Gradual	Yes	12.6	12.6	78	16	4.875	453	Not enteric fever	Unknown	No	No	No	No	No
14	11-17yo	Female	8	Abrupt	No	12.7	4.1	75	21	3.57143	83.5	Enteric fever	Probable enteric	No	Yes	No	No	No
13.8	11-17yo	Male	5	Abrupt	Yes	11.6	2.1	79	13	6.07692	61.2	Not enteric fever	Dengue	No	No	No	No	No
9	6-10yo	Male	5	Abrupt	No	14.3	3.5	48	47	1.02128	116	Not enteric fever	Other bacterial	No	No	No	No	No
5.3	1-5yo	Female	9	Gradual	Yes	11.4	12.2	61	32	1.90625	237	Enteric fever	Probable enteric	No	No	Yes	Yes	No
2.8	1-5yo	Female	2	Abrupt	No	12.3	17.5	29	66	0.439394	157	Not enteric fever	Other viral	No	Yes	No	No	No
1.8	1-5yo	Male	4	Gradual	Yes	14.1	21.2	80	16	5	229	Not enteric fever	Unknown	No	No	No	No	No
3.9	1-5yo	Female	6	Abrupt	Yes	9.7	17.9	70	25	2.8	368	Not enteric fever	Probable enteric	No	Yes	No	No	Yes
15.1	11-17yo	Female	7	Abrupt	No	11.6	4.4	87	8	10.875	132	Not enteric fever	Unknown	No	No	No	No	No
3	1-5yo	Female	8	Abrupt	No	9.1	19.7	55	41	1.34146	407	Not enteric fever	Unknown	Yes	No	No	No	Yes
4.11	1-5yo	Female	4	Abrupt	No	12.6	2.8	78	20	3.9	82.5	Not enteric fever	Dengue	Yes	No	No	No	No
11.1	11-17yo	Male	5	Abrupt	No	15	1.8	42	51	0.823529	48.6	Not enteric fever	Dengue	No	No	No	No	No
16.7	11-17yo	Male	4	Abrupt	No	14.4	2	53	42	1.2619	48.2	Not enteric fever	Dengue	No	No	Yes	No	No
4.2	1-5yo	Male	5	Abrupt	No	11.3	5.5	61	31	1.96774	286	Not enteric fever	Other viral	No	Yes	No	No	No
1.3	1-5yo	Female	5	Abrupt	No	10	13.3	73	20	3.65	214	Not enteric fever	Other bacterial	No	Yes	No	No	Yes
3.6	1-5yo	Female	4	Gradual	Unknown	10.5	25.1	84	14	6	335	Not enteric fever	Other viral	Yes	Yes	No	No	No
14.1	11-17yo	Male	5	Abrupt	Yes	11.6	4.5	19.9	66.5	0.299248	74	Not enteric fever	Dengue	No	No	No	No	No
16.11	11-17yo	Male	3	Abrupt	No	14.6	3.1	65	29	2.24138	131	Not enteric fever	Dengue	No	No	No	No	No
13.6	11-17yo	Male	5	Gradual	Unknown	14.1	2.5	53	41	1.29268	115	Not enteric fever	Dengue	Yes	No	No	No	No
4.8	1-5yo	Female	4	Abrupt	No	12.9	2.7	51	42	1.21429	110	Not enteric fever	Dengue	No	No	Yes	No	No
33.4	26-40yo	Female	2	Gradual	No	10.1	4.8	#NULL!	#NULL!	#NULL!	606	Not enteric fever	Unknown	Yes	No	Yes	No	No
37.5	26-40yo	Female	8	Gradual	No	8.9	9.5	77.9	13.3	5.85714	258	Not enteric fever	Unknown	No	No	No	No	No
28.4	26-40yo	Male	6	Gradual	No	14.5	24.1	6	6	1	43.2	Not enteric fever	Other bacterial	No	Yes	No	No	No
56.4	41-98yo	Female	6	Abrupt	No	11.6	2.5	24.3	55.1	0.441016	39	Not enteric fever	Dengue	Yes	No	No	No	No
40.6	26-40yo	Female	6	Abrupt	No	14.2	4.4	3	17	0.176471	59	Not enteric fever	Dengue	Yes	Yes	No	No	No
56.11	41-98yo	Male	2	Gradual	No	18.2	7	33	64	0.515625	119	Not enteric fever	Rickettsia spp	Yes	No	No	No	No
40.1	26-40yo	Male	5	Gradual	No	15.3	12.3	91	6	15.1667	46.1	Not enteric fever	Leptospira spp	Yes	No	No	No	No
67.4	41-98yo	Female	4	Abrupt	No	7.7	16.2	6	26	0.230769	56.7	Not enteric fever	Unknown	No	Yes	No	No	No
28	26-40yo	Male	15	Gradual	No	15.2	8.4	64	33	1.93939	185	Not enteric fever	Other viral	No	Yes	No	No	No
47.2	41-98yo	Female	4	Abrupt	No	10.2	17.5	85.5	6.2	13.7903	471	Not enteric fever	Other bacterial	No	Yes	No	No	No
73.6	41-98yo	Female	2	Abrupt	No	11	10.4	79	13	6.07692	264	Not enteric fever	Unknown	Yes	Yes	No	No	No
58.9	41-98yo	Male	7	Gradual	No	6.4	14.7	87.4	5.7	15.3333	213	Not enteric fever	Leptospira spp	No	Yes	No	No	No
42.1	41-98yo	Female	4	Abrupt	No	11.9	8.7	88	12	7.33333	80.5	Not enteric fever	Other bacterial	No	No	No	No	No
28.8	26-40yo	Male	3	Abrupt	No	13.7	2.9	80.9	14.6	5.5411	90	Not enteric fever	Dengue	No	No	No	No	No
75.5	41-98yo	Female	7	Gradual	No	11.8	19.4	86	12	7.16667	382	Not enteric fever	Unknown	Yes	Yes	No	No	No
65	41-98yo	Female	1	Abrupt	No	9	27.2	90.7	7.1	12.7746	296	Not enteric fever	Unknown	No	No	No	Yes	No
63.8	41-98yo	Female	7	Gradual	No	10.8	47.8	94	2	47	540	Not enteric fever	Other bacterial	Yes	Yes	No	No	No
57.6	41-98yo	Male	10	Abrupt	No	11.3	10.4	72.1	22.3	3.23318	154	Enteric fever	Rickettsia spp	Yes	Yes	No	No	No
57.3	41-98yo	Male	3	Abrupt	No	6	1.1	63.9	28.7	2.22648	94	Not enteric fever	Unknown	Yes	No	No	No	No
21.5	18-25yo	Female	2	Abrupt	No	11.7	25.1	86	10	8.6	705	Not enteric fever	Unknown	Yes	Yes	No	No	No
27.6	26-40yo	Male	2	Gradual	No	9.5	7.9	92	8	11.5	135	Not enteric fever	Unknown	No	Yes	No	No	No
35.5	26-40yo	Female	2	Abrupt	No	10	36.6	88	11	8	737	Not enteric fever	Unknown	No	No	Yes	No	No
60.8	41-98yo	Female	3	Abrupt	No	11	21.6	95	2	47.5	327	Not enteric fever	Unknown	No	No	No	No	No
62.9	41-98yo	Female	1	Abrupt	No	13.6	2	66	30	2.2	89.9	Not enteric fever	Other bacterial	No	Yes	No	No	No
38.5	26-40yo	Male	9	Abrupt	No	14.9	6.4	74	22	3.36364	36.8	Not enteric fever	Rickettsia spp	No	No	No	No	No
66	41-98yo	Female	4	Abrupt	No	11.1	34.4	93	5	18.6	227	Not enteric fever	Unknown	No	Yes	No	No	No
62.8	41-98yo	Female	1	Abrupt	No	3.8	12.5	9.4	78.6	0.119593	42	Not enteric fever	Unknown	No	Yes	No	No	No
26.9	26-40yo	Female	4	Abrupt	No	13.2	23.5	88	8	11	306	Not enteric fever	Unknown	Yes	No	Yes	No	No
30.2	26-40yo	Male	5	Abrupt	No	15.5	17.3	#NULL!	#NULL!	#NULL!	347	Not enteric fever	Unknown	Yes	No	No	No	No
40	26-40yo	Male	13	Gradual	No	10.9	7.5	90	10	9	54.2	Not enteric fever	Rickettsia spp	No	No	No	No	Yes
29.7	26-40yo	Male	4	Gradual	No	15.1	5.1	70.3	21.7	3.23963	89	Not enteric fever	Dengue	No	No	No	No	No
19.6	18-25yo	Male	4	Abrupt	No	5.5	3.7	34.1	50.3	0.677932	82	Not enteric fever	Dengue	No	No	Yes	No	Yes
27.4	26-40yo	Male	6	Gradual	No	16.5	5.8	79	16	4.9375	24.7	Enteric fever	Other viral	Yes	No	No	No	No
24	18-25yo	Female	6	Abrupt	No	13.1	2.1	64	64	1	85	Not enteric fever	Dengue	No	No	No	No	No
66.2	41-98yo	Male	2	Abrupt	No	12.2	23.7	85	11	7.72727	187	Not enteric fever	Unknown	No	No	No	No	No
76.9	41-98yo	Male	3	Abrupt	No	5.6	21.3	98	2	49	184	Not enteric fever	Other viral	Yes	Yes	No	No	No
52.8	41-98yo	Female	3	Gradual	No	10.1	8.6	78	13	6	249	Not enteric fever	Other viral	No	Yes	No	No	No
19.5	18-25yo	Male	3	Abrupt	No	15	2.7	65.4	20.5	3.19024	170	Not enteric fever	Dengue	No	No	Yes	No	No
19.7	18-25yo	Male	0	Gradual	Yes	14.2	6.2	68	23	2.95652	236	Not enteric fever	Unknown	No	Yes	No	No	No
19	18-25yo	Female	6	Gradual	No	11.4	2.5	76	18	4.22222	144	Not enteric fever	Unknown	Yes	Yes	Yes	No	No
21.9	18-25yo	Female	4	Abrupt	No	14.5	1.8	84	13	6.46154	108	Not enteric fever	Dengue	No	No	No	Yes	No
1.1	1-5yo	Male	4	Abrupt	No	8.9	10.7	57	38	1.5	452	Not enteric fever	Other pathogen	No	Yes	No	No	Yes
1.6	1-5yo	Male	2	Abrupt	No	11.6	6.3	73	24	3.04167	232	Not enteric fever	Other viral	No	No	No	No	Yes
12.6	11-17yo	Female	5	Gradual	Yes	13.2	5.3	#NULL!	#NULL!	#NULL!	104	Not enteric fever	Rickettsia spp	No	Yes	No	No	No
10.9	6-10yo	Female	3	Abrupt	Yes	14.3	4.9	#NULL!	#NULL!	#NULL!	211	Not enteric fever	Dengue	No	No	No	No	No
9.2	6-10yo	Male	3	Abrupt	Yes	11.3	14.8	82	15	5.46667	233	Not enteric fever	Unknown	No	No	Yes	No	Yes
6.6	6-10yo	Male	6	Abrupt	Yes	11.8	4.5	#NULL!	#NULL!	#NULL!	320	Not enteric fever	Other viral	No	Yes	No	No	Yes
1.1	1-5yo	Male	5	Gradual	Yes	12.1	14.2	#NULL!	#NULL!	#NULL!	402	Enteric fever	Unknown	Yes	Yes	No	No	Yes
4	1-5yo	Female	2	Abrupt	Unknown	10.2	8.7	83	15	5.53333	187	Not enteric fever	Unknown	No	No	No	No	Yes
1.6	1-5yo	Female	8	Gradual	No	12.7	18.7	56	41	1.36585	757	Not enteric fever	Other viral	Yes	Yes	No	No	No
7.3	6-10yo	Male	8	Abrupt	No	9.8	5.4	82	15	5.46667	232	Not enteric fever	Unknown	Yes	Yes	No	No	No
11.11	11-17yo	Male	9	Abrupt	Yes	12.5	6.8	79	20	3.95	515	Not enteric fever	Other viral	No	No	Yes	No	No
6.9	6-10yo	Male	8	Abrupt	Unknown	12.6	7.3	63	32	1.96875	262	Enteric fever	Probable enteric	No	Yes	No	No	No
2	1-5yo	Male	1	Abrupt	Unknown	10.4	9.9	70	27	2.59259	338	Not enteric fever	Dengue	No	No	No	No	No
2.6	1-5yo	Male	5	Abrupt	Yes	12.4	3.2	35	60	0.583333	98	Not enteric fever	Dengue	No	Yes	No	No	No
15.1	11-17yo	Male	4	Gradual	No	14.8	2.6	71	28	2.53571	88	Not enteric fever	Dengue	No	No	No	No	No
15.1	11-17yo	Male	5	Abrupt	Yes	15.7	4.4	76	20	3.8	96	Enteric fever	Unknown	No	No	No	Yes	No
2.3	1-5yo	Male	6	Gradual	No	13.9	3.8	#NULL!	#NULL!	#NULL!	34	Not enteric fever	Dengue	No	No	No	No	No
1.6	1-5yo	Female	4	Gradual	No	11.7	18.5	42	54	0.777778	447	Not enteric fever	Other viral	Yes	Yes	No	No	Yes
10.11	6-10yo	Female	2	Abrupt	Yes	12.7	6.8	#NULL!	#NULL!	#NULL!	48	Not enteric fever	Dengue	Yes	No	No	No	No
11.1	11-17yo	Female	3	Abrupt	No	14.8	1.9	#NULL!	#NULL!	#NULL!	74	Not enteric fever	Dengue	Yes	Yes	No	No	Yes
3.1	1-5yo	Male	5	Abrupt	Yes	11.7	8.1	#NULL!	#NULL!	#NULL!	176	Not enteric fever	Unknown	No	No	No	No	No
8.7	6-10yo	Female	12	Gradual	No	12.3	7	48	49	0.979592	223	Enteric fever	Probable enteric	Yes	No	Yes	No	No
1.1	1-5yo	Male	2	Abrupt	No	11.7	29.4	73	24	3.04167	542	Not enteric fever	Unknown	No	No	No	No	Yes
13	11-17yo	Male	4	Gradual	No	14.4	3.1	#NULL!	#NULL!	#NULL!	124	Not enteric fever	Dengue	No	Yes	Yes	Yes	No
5.6	1-5yo	Male	5	Abrupt	Yes	12.4	4.1	#NULL!	#NULL!	#NULL!	82	Not enteric fever	Dengue	No	No	No	No	Yes
9.5	6-10yo	Female	3	Abrupt	No	12.4	2.9	#NULL!	#NULL!	#NULL!	47	Not enteric fever	Dengue	Yes	Yes	Yes	No	No
4	1-5yo	Female	4	Abrupt	Yes	12	4.7	69	28	2.46429	228	Not enteric fever	Other viral	Yes	Yes	No	No	No
1.1	1-5yo	Female	4	Abrupt	No	10.1	15.4	#NULL!	#NULL!	#NULL!	320	Not enteric fever	Unknown	Yes	No	No	No	No
1.2	1-5yo	Male	8	Abrupt	Yes	11.5	13.2	#NULL!	#NULL!	#NULL!	256	Not enteric fever	Other bacterial	Yes	No	No	No	No
7.8	6-10yo	Male	6	Gradual	Yes	7.3	3.4	#NULL!	#NULL!	#NULL!	230	Not enteric fever	Unknown	Yes	No	No	No	Yes
3.6	1-5yo	Male	8	Abrupt	Yes	10.8	8.7	58	39	1.48718	316	Enteric fever	Other viral	No	Yes	No	No	Yes
7.11	6-10yo	Male	7	Gradual	Yes	12.1	5.4	#NULL!	#NULL!	#NULL!	216	Enteric fever	Other viral	Yes	Yes	No	No	No
2	1-5yo	Male	8	Gradual	Yes	10.3	13	43	55	0.781818	455	Enteric fever	Unknown	Yes	Yes	No	No	Yes
1.7	1-5yo	Female	4	Gradual	No	11.3	12.5	48	50	0.96	223	Not enteric fever	Unknown	No	Yes	No	No	No
3	1-5yo	Female	12	Gradual	Yes	11.3	45.8	53	44	1.20455	464	Not enteric fever	Unknown	Yes	Yes	No	Yes	No
2.5	1-5yo	Female	4	Gradual	Unknown	7.7	6.6	71	26	2.73077	381	Not enteric fever	Unknown	Yes	Yes	No	No	No
4	1-5yo	Male	6	Abrupt	Unknown	10.8	4.3	#NULL!	#NULL!	#NULL!	172	Enteric fever	Unknown	Yes	Yes	Yes	Yes	No
5.3	1-5yo	Male	4	Gradual	No	11.1	7.6	53	43	1.23256	132	Not enteric fever	Unknown	Yes	Yes	No	No	Yes
9	6-10yo	Male	5	Abrupt	No	13.2	2.3	#NULL!	#NULL!	#NULL!	39	Not enteric fever	Dengue	Yes	No	No	No	No
4.5	1-5yo	Male	4	Abrupt	No	7.3	5.7	63	21	3	451	Not enteric fever	Dengue	Yes	No	No	No	No
6.8	6-10yo	Male	3	Gradual	No	12.3	3.5	#NULL!	#NULL!	#NULL!	241	Not enteric fever	Unknown	Yes	No	No	No	No
7.2	6-10yo	Female	8	Gradual	Yes	10.1	6.3	#NULL!	#NULL!	#NULL!	114	Not enteric fever	Probable enteric	Yes	Yes	No	No	Yes
13.11	11-17yo	Male	4	Gradual	No	13.1	3.6	#NULL!	#NULL!	#NULL!	145	Not enteric fever	Dengue	Yes	Yes	No	Yes	No
7.1	6-10yo	Female	5	Gradual	No	12.3	4.2	#NULL!	#NULL!	#NULL!	33	Not enteric fever	Dengue	Yes	Yes	Yes	No	No
3.1	1-5yo	Male	8	Abrupt	Yes	11.3	4.9	#NULL!	#NULL!	#NULL!	33	Not enteric fever	Dengue	No	No	No	No	Yes
1	1-5yo	Female	11	Gradual	Unknown	12	9.1	#NULL!	#NULL!	#NULL!	394	Not enteric fever	Other viral	Yes	Yes	No	No	No
6.1	6-10yo	Female	3	Abrupt	No	10.9	5.5	#NULL!	#NULL!	#NULL!	180	Not enteric fever	Dengue	Yes	Yes	No	No	No
6.6	6-10yo	Female	3	Abrupt	Yes	11.8	10.5	#NULL!	#NULL!	#NULL!	438	Not enteric fever	Unknown	No	Yes	Yes	No	No
13.6	11-17yo	Male	2	Abrupt	No	12.8	7.6	#NULL!	#NULL!	#NULL!	134	Not enteric fever	Dengue	No	No	No	No	No
7.8	6-10yo	Male	3	Abrupt	Yes	13.2	11.4	87	8	10.875	389	Not enteric fever	Other viral	Yes	No	No	No	No
15.9	11-17yo	Female	4	Abrupt	No	11.8	2.1	#NULL!	#NULL!	#NULL!	146	Not enteric fever	Dengue	Yes	No	No	No	No
7	6-10yo	Female	4	Abrupt	No	12.7	4.6	#NULL!	#NULL!	#NULL!	136	Not enteric fever	Dengue	Yes	No	No	No	No
8.1	6-10yo	Male	4	Gradual	No	9.8	2	26	71	0.366197	23	Not enteric fever	Dengue	Yes	No	No	No	No
11.1	11-17yo	Male	6	Gradual	No	12.5	3.5	#NULL!	#NULL!	#NULL!	87	Not enteric fever	Dengue	Yes	No	No	Yes	No
11.1	11-17yo	Male	4	Gradual	No	13.9	4.9	#NULL!	#NULL!	#NULL!	153	Not enteric fever	Dengue	No	No	No	No	No
3.2	1-5yo	Male	5	Gradual	No	12.3	4.2	#NULL!	#NULL!	#NULL!	68	Not enteric fever	Dengue	Yes	No	No	Yes	No
5	1-5yo	Female	4	Abrupt	No	11.3	17	67	28	2.39286	259	Not enteric fever	Unknown	Yes	Yes	No	No	No
4.11	1-5yo	Female	6	Gradual	No	12.1	4.7	77	20	3.85	228	Not enteric fever	Other viral	Yes	Yes	No	No	Yes
13.9	11-17yo	Male	4	Abrupt	No	12.1	2.5	#NULL!	#NULL!	#NULL!	172	Not enteric fever	Dengue	Yes	No	Yes	No	No
11.1	11-17yo	Female	3	Abrupt	No	12.8	7	#NULL!	#NULL!	#NULL!	203	Not enteric fever	Dengue	Yes	No	Yes	No	Yes
1.9	1-5yo	Female	3	Gradual	Yes	9.5	24.4	63	33	1.90909	555	Not enteric fever	Other bacterial	No	Yes	No	No	No
8.6	6-10yo	Male	4	Abrupt	No	13.1	15.6	89	6	14.8333	324	Not enteric fever	Unknown	No	No	No	No	Yes
5.6	1-5yo	Female	2	Abrupt	No	13.2	11.5	74	23	3.21739	522	Not enteric fever	Unknown	No	No	No	No	No
6	6-10yo	Male	6	Abrupt	No	14.9	2.7	#NULL!	#NULL!	#NULL!	15	Not enteric fever	Dengue	Yes	No	No	No	No
14	11-17yo	Male	3	Abrupt	No	14.8	3	72	22	3.27273	157	Enteric fever	Dengue	Yes	No	No	No	Yes
53.3	41-98yo	Male	9	Gradual	Yes	14.2	13.1	#NULL!	#NULL!	#NULL!	57	Not enteric fever	Rickettsia spp	No	No	No	No	No
42	41-98yo	Female	0	Abrupt	Yes	11.8	14	96	3	32	135	Not enteric fever	Other bacterial	No	No	Yes	No	No
32.5	26-40yo	Male	6	Gradual	No	16.4	7	#NULL!	#NULL!	#NULL!	185	Enteric fever	Dengue	No	No	No	Yes	No
24	18-25yo	Male	3	Abrupt	No	14.1	4.2	75	20	3.75	187	Not enteric fever	Dengue	No	No	No	No	No
25	18-25yo	Female	4	Abrupt	No	12.7	2.6	72	25	2.88	92	Not enteric fever	Dengue	Yes	No	No	No	No
58.1	41-98yo	Male	6	Abrupt	Unknown	12.3	6.6	91.6	7	13.0857	105	Enteric fever	Leptospira spp	No	No	No	Yes	No
46.4	41-98yo	Male	15	Abrupt	Yes	15.3	10.8	67	33	2.0303	438	Not enteric fever	Other bacterial	No	Yes	No	No	Yes
24.6	18-25yo	Male	8	Abrupt	No	14	5.5	71	26	2.73077	156	Not enteric fever	Other viral	No	No	No	No	No
32.1	26-40yo	Female	6	Gradual	No	13.9	15	#NULL!	#NULL!	#NULL!	198	Enteric fever	Unknown	No	No	Yes	Yes	No
20.9	18-25yo	Male	8	Gradual	No	13.4	10	78	20	3.9	82	Enteric fever	Rickettsia spp	Yes	No	No	Yes	No
45.7	41-98yo	Female	2	Abrupt	No	11.7	7.9	86	11	7.81818	131	Not enteric fever	Other viral	No	Yes	No	No	No
36.2	26-40yo	Male	2	Gradual	No	9.7	3.2	82	10	8.2	178	Not enteric fever	Unknown	Yes	No	No	No	No
19.8	18-25yo	Male	8	Abrupt	Yes	14.5	4.9	#NULL!	#NULL!	#NULL!	127	Not enteric fever	Dengue	No	No	No	No	No
2.5	1-5yo	Female	9	Gradual	Yes	10.5	4.9	59.6	34.7	1.71758	115	Enteric fever	Enteric fever	Yes	Yes	No	No	No
2.6	1-5yo	Female	3	Gradual	Yes	12.2	12.7	59.2	35.4	1.67232	314	Not enteric fever	Other viral	No	No	No	No	No
16.1	11-17yo	Male	6	Gradual	Yes	16.3	6.4	54	29.7	1.81818	233	Not enteric fever	Other viral	No	No	Yes	No	No
6.4	6-10yo	Male	3	Gradual	No	12.6	15.3	75.5	19.9	3.79397	267	Not enteric fever	Unknown	Yes	No	No	No	No
17.1	11-17yo	Female	3	Abrupt	No	11.1	8.8	72.4	14.8	4.89189	295	Not enteric fever	Other viral	No	Yes	No	No	No
17.1	11-17yo	Male	3	Abrupt	No	15.3	5.4	68	17.7	3.84181	182	Not enteric fever	Unknown	No	Yes	No	No	No
5.8	1-5yo	Female	10	Gradual	Unknown	8.7	5.8	73.6	21	3.50476	121	Enteric fever	Enteric fever	Yes	No	No	No	Yes
6.1	6-10yo	Female	6	Gradual	No	13.7	13.7	68	23.9	2.84519	455	Enteric fever	Unknown	No	Yes	No	No	No
17.5	11-17yo	Male	8	Gradual	Unknown	11.3	8.5	86.6	8.6	10.0698	206	Not enteric fever	Other viral	No	Yes	No	No	No
13.5	11-17yo	Male	3	Gradual	No	14.7	1.7	68	22	3.09091	72	Not enteric fever	Dengue	Yes	No	No	No	No
1.6	1-5yo	Female	2	Gradual	No	12.1	11.3	68.7	21.7	3.1659	234	Not enteric fever	Unknown	No	Yes	No	No	Yes
5.1	1-5yo	Male	2	Gradual	No	12.2	9.9	71.3	17	4.19412	300	Not enteric fever	Unknown	No	No	Yes	No	Yes
8.11	6-10yo	Male	1	Gradual	Yes	8.9	20.6	62.9	23.5	2.6766	425	Not enteric fever	Unknown	No	No	Yes	No	No
16.11	11-17yo	Female	14	Gradual	No	10.3	16.8	80.8	9.3	8.68817	136	Enteric fever	Other bacterial	Yes	Yes	Yes	Yes	No
11.11	11-17yo	Female	2	Gradual	No	10.3	30.6	91.7	4.2	21.8333	50	Not enteric fever	Other bacterial	Yes	No	No	No	No
2	1-5yo	Male	8	Gradual	Unknown	12.3	8.1	60.1	30.2	1.99007	185	Not enteric fever	Unknown	Yes	Yes	No	No	No
14.1	11-17yo	Male	14	Abrupt	Yes	10.7	14	70	19.3	3.62694	417	Enteric fever	Unknown	Yes	No	No	No	No
1.7	1-5yo	Male	1	Abrupt	No	9.9	11	80.8	9.4	8.59574	338	Not enteric fever	Unknown	Yes	Yes	No	No	Yes
2	1-5yo	Female	2	Abrupt	No	11.9	12.6	80.3	14.4	5.57639	331	Not enteric fever	Unknown	Yes	Yes	No	No	No
2.7	1-5yo	Female	9	Gradual	Yes	9	5.1	52.3	32.4	1.6142	201	Not enteric fever	Unknown	No	Yes	No	No	No
9.6	6-10yo	Female	2	Gradual	Yes	11.4	15.8	78.9	11.3	6.9823	253	Not enteric fever	Unknown	Yes	Yes	No	No	No
2	1-5yo	Female	2	Gradual	No	11.1	13.2	73.1	11.4	6.41228	347	Not enteric fever	Dengue	Yes	Yes	No	No	No
4.4	1-5yo	Female	5	Gradual	Yes	12.4	1.8	27.3	59.9	0.45576	103	Not enteric fever	Dengue	Yes	No	No	No	No
14.6	11-17yo	Male	5	Gradual	Yes	16.9	2.6	65.9	24	2.74583	96	Not enteric fever	Dengue	Yes	No	No	No	No
5.4	1-5yo	Male	4	Gradual	Yes	10.6	25	#NULL!	8.7	#NULL!	234	Not enteric fever	Unknown	Yes	Yes	No	No	No
8.5	6-10yo	Female	6	Gradual	Yes	12.8	4	53.4	33.6	1.58929	250	Not enteric fever	Other viral	No	No	No	No	No
14.9	11-17yo	Male	4	Abrupt	Unknown	13.8	7	70.7	19.6	3.60714	189	Not enteric fever	Other viral	Yes	Yes	No	No	No
14.4	11-17yo	Female	2	Gradual	Yes	13.8	7.5	77.8	9.2	8.45652	248	Not enteric fever	Chikungunya	No	No	No	No	No
7.1	6-10yo	Male	6	Abrupt	Unknown	10.6	9.3	#NULL!	9.3	#NULL!	246	Not enteric fever	Other viral	Yes	Yes	No	No	No
15.3	11-17yo	Male	4	Abrupt	Yes	12.3	3.8	76.6	11.5	6.66087	154	Not enteric fever	Leptospira spp	No	Yes	No	No	No
4.2	1-5yo	Male	3	Abrupt	Yes	12.2	4.8	57.9	24	2.4125	191	Not enteric fever	Dengue	Yes	Yes	No	No	No
7.4	6-10yo	Female	6	Gradual	No	11.6	2.5	36.6	56.3	0.650089	155	Not enteric fever	Dengue	No	No	No	No	No
8.8	6-10yo	Female	8	Gradual	Yes	12.2	10.9	65.7	27.6	2.38043	300	Not enteric fever	Probable enteric	Yes	No	No	No	No
5.3	1-5yo	Male	3	Gradual	Yes	11.6	10.2	78.8	11.8	6.67797	265	Not enteric fever	Unknown	Yes	Yes	No	No	No
2.6	1-5yo	Male	1	Gradual	No	9.8	12.9	76	12.1	6.28099	387	Not enteric fever	Unknown	Yes	No	No	No	Yes
8.6	6-10yo	Female	4	Gradual	Yes	11.8	4.4	57.8	23	2.51304	178	Not enteric fever	Dengue	Yes	Yes	No	No	No
4.9	1-5yo	Female	2	Gradual	Yes	11.2	5.8	64.6	22.7	2.84581	238	Not enteric fever	Other viral	No	No	No	No	No
12.9	11-17yo	Female	4	Abrupt	No	12.9	2.5	23.3	58.1	0.401033	94	Not enteric fever	Dengue	Yes	No	Yes	No	No
14.11	11-17yo	Male	4	Abrupt	Yes	14.3	2.3	70.1	19.8	3.5404	156	Not enteric fever	Dengue	Yes	Yes	No	No	No
11.6	11-17yo	Female	2	Abrupt	No	12.8	4.8	83.5	10.1	8.26733	121	Not enteric fever	Dengue	Yes	No	No	No	No
4.8	1-5yo	Male	3	Abrupt	No	12.4	7.4	68.8	17.8	3.86517	171	Not enteric fever	Dengue	Yes	No	No	No	No
17.11	11-17yo	Male	15	Gradual	No	9.9	30.1	82.5	9.7	8.50515	443	Not enteric fever	Other viral	Yes	No	No	No	No
17.11	11-17yo	Female	3	Abrupt	No	14.1	3.8	69.4	27.2	2.55147	93	Not enteric fever	Dengue	No	No	No	No	No
15.11	11-17yo	Female	3	Gradual	No	13.1	3.5	80.9	10.1	8.0099	105	Not enteric fever	Dengue	No	No	No	No	No
12	11-17yo	Female	3	Abrupt	No	12.7	2.5	68.5	21.5	3.18605	168	Not enteric fever	Dengue	Yes	No	No	No	No
9.5	6-10yo	Female	6	Abrupt	No	12.6	2.8	44.7	30.1	1.48505	66	Enteric fever	Dengue	Yes	Yes	Yes	No	No
16.2	11-17yo	Female	2	Abrupt	No	11.7	7.4	82.8	6.7	12.3582	177	Not enteric fever	Dengue	No	No	No	No	No
17.1	11-17yo	Female	4	Abrupt	No	13.7	4.1	71.9	15.1	4.76159	111	Not enteric fever	Dengue	Yes	Yes	No	No	No
17.7	11-17yo	Male	5	Abrupt	No	15.2	3.5	44.6	34	1.31176	38	Not enteric fever	Dengue	Yes	No	No	No	No
15.11	11-17yo	Female	2	Abrupt	No	13.8	5.3	82.3	10	8.23	117	Not enteric fever	Dengue	Yes	No	No	No	No
15.3	11-17yo	Female	5	Gradual	No	13.7	2.5	62.7	24.5	2.55918	54	Not enteric fever	Dengue	Yes	No	No	No	No
10.1	6-10yo	Male	5	Gradual	Yes	13.6	3.4	58.6	26.1	2.24521	174	Not enteric fever	Dengue	Yes	No	No	No	No
3.2	1-5yo	Female	2	Abrupt	No	13.3	14.8	94.3	3.2	29.4687	235	Not enteric fever	Dengue	Yes	No	No	No	No
59.9	41-98yo	Female	8	Gradual	No	13.8	14.8	87.8	7.5	11.7067	287	Enteric fever	Unknown	No	Yes	No	No	Yes
73.9	41-98yo	Male	3	Gradual	No	12.6	6.2	68.5	11.3	6.06195	94	Not enteric fever	Unknown	Yes	No	Yes	No	Yes
63.9	41-98yo	Female	1	Gradual	No	13.2	17	59.5	26.1	2.27969	219	Not enteric fever	Other viral	No	Yes	Yes	No	Yes
28.11	26-40yo	Female	4	Gradual	No	12	3.8	73.8	18.5	3.98919	144	Enteric fever	Enteric fever	Yes	No	Yes	No	Yes
23.1	18-25yo	Male	1	Gradual	No	10.2	3.2	39.5	56.7	0.696649	65	Enteric fever	Unknown	No	Yes	Yes	No	No
18.3	18-25yo	Female	8	Gradual	No	13.9	9.9	87.3	7.5	11.64	152	Enteric fever	Unknown	No	No	No	No	No
22.9	18-25yo	Female	5	Abrupt	No	11.4	3.6	40.6	54	0.751852	68	Not enteric fever	Dengue	No	No	No	No	No
28.7	26-40yo	Male	3	Abrupt	No	15.3	20.7	76.7	15.1	5.07947	169	Not enteric fever	Unknown	No	Yes	No	No	No
47.11	41-98yo	Male	#NULL!	Gradual	No	11.4	21.4	80.8	11.3	7.15044	535	Not enteric fever	Other bacterial	No	Yes	No	No	No
34.8	26-40yo	Male	8	Abrupt	No	11.7	21.7	85.1	6.6	12.8939	393	Not enteric fever	Unknown	Yes	No	No	No	No
55.11	41-98yo	Female	4	Gradual	No	12.7	14.1	84	9.8	8.57143	164	Not enteric fever	Rickettsia spp	No	No	Yes	No	No
22.6	18-25yo	Female	2	Gradual	No	13	10.2	78.5	9.2	8.53261	272	Not enteric fever	Unknown	No	No	No	No	No
43.1	41-98yo	Male	3	Gradual	No	14.4	25.9	73.3	15.2	4.82237	349	Not enteric fever	Unknown	No	Yes	No	No	No
19	18-25yo	Female	2	Gradual	No	10.5	8.3	65	13.4	4.85075	331	Not enteric fever	Other viral	Yes	Yes	No	No	No
39.9	26-40yo	Male	3	Abrupt	No	16.9	14.4	71.2	25.9	2.74903	172	Not enteric fever	Unknown	No	No	Yes	No	No
18.1	18-25yo	Female	2	Gradual	No	13.3	10.6	86.9	5.5	15.8	296	Enteric fever	Other viral	No	Yes	No	No	No
25.8	18-25yo	Male	5	Abrupt	Yes	15.5	6.7	82.2	9.8	8.38776	140	Enteric fever	Other viral	No	Yes	No	No	No
56.11	41-98yo	Male	1	Gradual	No	15.7	3.1	77.1	21.3	3.61972	45	Not enteric fever	Unknown	No	Yes	No	No	No
48.8	41-98yo	Male	6	Gradual	Yes	6.5	34	#NULL!	6	#NULL!	713	Not enteric fever	Other bacterial	No	No	No	No	No
65.1	41-98yo	Male	2	Abrupt	No	14.1	15.4	86.2	6.5	13.2615	186	Not enteric fever	Unknown	No	Yes	No	No	No
43.4	41-98yo	Male	8	Gradual	Unknown	11.1	16.2	78.7	10	7.87	570	Enteric fever	Other bacterial	Yes	No	No	No	No
59.3	41-98yo	Male	8	Gradual	No	11.9	17	84.6	8.1	10.4444	462	Not enteric fever	Other bacterial	No	No	No	No	No
18.3	18-25yo	Male	6	Gradual	Unknown	11.7	12.9	76.8	12.6	6.09524	259	Not enteric fever	Other viral	No	No	Yes	No	No
21.1	18-25yo	Male	4	Gradual	No	13.5	10.6	84.3	11.9	7.08403	245	Not enteric fever	Leptospira spp	No	Yes	No	No	Yes
32.1	26-40yo	Male	7	Abrupt	Yes	13	1.7	77.1	17.1	4.50877	141	Enteric fever	Unknown	Yes	Yes	Yes	No	Yes
33.8	26-40yo	Male	11	Gradual	No	9.8	14.8	89.6	5.3	16.9057	311	Not enteric fever	Unknown	Yes	No	Yes	No	Yes
21	18-25yo	Female	5	Gradual	No	13.8	20.1	75.1	15	5.00667	452	Not enteric fever	Dengue	No	Yes	No	No	No
25	18-25yo	Male	3	Gradual	No	14.6	4.4	75.1	15.3	4.9085	98	Not enteric fever	Dengue	Yes	No	No	No	No
47.1	41-98yo	Female	4	Gradual	No	12	10.5	77.2	11.5	6.71304	270	Not enteric fever	Unknown	No	No	No	No	No
19.5	18-25yo	Male	3	Gradual	No	12.3	6.4	70.7	9.9	7.14141	155	Not enteric fever	Dengue	No	Yes	No	No	No
35.5	26-40yo	Male	10	Gradual	No	13.7	7.3	72.8	18.9	3.85185	201	Enteric fever	Enteric fever	No	No	No	No	No
22.2	18-25yo	Male	4	Gradual	No	15.9	5.1	77.7	18.4	4.22283	109	Enteric fever	Rickettsia spp	No	Yes	Yes	No	No
27.8	26-40yo	Male	5	Gradual	Unknown	14.7	4.8	76.7	12.9	5.94574	106	Enteric fever	Other viral	No	Yes	No	No	No
27.3	26-40yo	Female	2	Gradual	No	11.1	7.7	85.9	8.3	10.3494	225	Not enteric fever	Dengue	No	No	No	No	No
30.5	26-40yo	Male	3	Gradual	Yes	15.8	15.6	#NULL!	7.3	#NULL!	135	Not enteric fever	Unknown	No	No	No	No	No
18.7	18-25yo	Male	3	Gradual	No	14.9	11.5	#NULL!	14.9	#NULL!	180	Enteric fever	Enteric fever	No	Yes	No	No	No
55.3	41-98yo	Female	8	Gradual	No	8.4	25.6	85	9	9.44444	457	Not enteric fever	Unknown	No	Yes	No	No	No
24.11	18-25yo	Male	4	Gradual	Yes	14.4	5.8	70.8	19.9	3.55779	90	Enteric fever	Chikungunya	No	No	No	No	No
22.1	18-25yo	Female	7	Gradual	No	8	11.1	78.3	13.9	5.63309	770	Not enteric fever	Other bacterial	Yes	Yes	No	No	No
53.8	41-98yo	Male	4	Gradual	Yes	14.7	15.3	#NULL!	4.7	#NULL!	80	Not enteric fever	Other bacterial	Yes	No	No	No	No
20.11	18-25yo	Male	4	Gradual	No	16.2	2	59.6	30.5	1.9541	72	Not enteric fever	Dengue	No	No	No	No	No
61.11	41-98yo	Female	2	Gradual	No	14.6	19.2	86.8	5.4	16.0741	233	Not enteric fever	Unknown	No	Yes	Yes	No	Yes
18.3	18-25yo	Male	6	Gradual	Unknown	15.9	6	58.3	24.9	2.34137	22	Enteric fever	Dengue	No	No	Yes	No	No
55.1	41-98yo	Male	#NULL!	Gradual	No	10.3	10.2	79	6.8	11.6176	392	Not enteric fever	Other bacterial	No	Yes	Yes	No	No
23.4	18-25yo	Male	2	Gradual	No	14.8	6.9	72.7	14.9	4.87919	203	Not enteric fever	Dengue	No	No	No	No	No
22.11	18-25yo	Female	15	Gradual	Yes	11.5	24.7	#NULL!	2.7	#NULL!	360	Not enteric fever	Unknown	No	Yes	Yes	No	No
21.8	18-25yo	Female	3	Gradual	No	13	11.3	74	18.2	4.06593	260	Enteric fever	Probable enteric	No	Yes	No	No	No
40.4	26-40yo	Male	2	Gradual	No	15.2	6.1	72.9	19	3.83684	121	Not enteric fever	Rickettsia spp	Yes	Yes	No	No	No
19.8	18-25yo	Male	3	Gradual	No	14.5	3.4	84	11.9	7.05882	70	Not enteric fever	Dengue	No	No	No	No	No
23.9	18-25yo	Male	3	Gradual	No	14.3	5.7	61.6	24.6	2.50407	131	Enteric fever	Unknown	No	Yes	Yes	No	No
24.4	18-25yo	Female	7	Gradual	Yes	15	4	54.1	27.3	1.98168	11	Enteric fever	Dengue	Yes	No	Yes	No	Yes
21.4	18-25yo	Male	3	Abrupt	Yes	14.7	4.6	75.4	15.9	4.74214	120	Enteric fever	Enteric fever	No	Yes	No	No	No
18.4	18-25yo	Male	3	Gradual	No	13.7	27.3	87	7	12.4286	302	Enteric fever	Other viral	No	Yes	No	No	No
36.7	26-40yo	Female	8	Abrupt	Yes	11.3	13.9	84.5	8.4	10.0595	323	Not enteric fever	Unknown	Yes	No	Yes	No	No
23.7	18-25yo	Male	5	Gradual	Yes	14.5	4.2	79	10.6	7.45283	127	Not enteric fever	Unknown	No	Yes	No	No	No
45.8	41-98yo	Male	8	Gradual	No	9.6	7.2	77.5	10.9	7.11009	266	Not enteric fever	Other bacterial	Yes	Yes	No	No	Yes
20.6	18-25yo	Male	1	Abrupt	No	13.8	6.2	81.3	8.2	9.91463	226	Enteric fever	Dengue	No	No	No	No	No
28.4	26-40yo	Male	4	Gradual	Unknown	15.3	4.9	75.6	17.9	4.22346	65	Enteric fever	Other viral	No	Yes	No	No	No
19.7	18-25yo	Female	8	Gradual	No	12.9	4.9	70.6	12.2	5.78689	253	Enteric fever	Dengue	Yes	No	Yes	No	No
20	18-25yo	Male	#NULL!	Gradual	No	7.4	3.9	87.6	6.3	13.9048	348	Not enteric fever	Other bacterial	Yes	Yes	No	No	No
40.7	26-40yo	Female	3	Gradual	Yes	12.2	31.9	#NULL!	4.4	#NULL!	376	Not enteric fever	Other bacterial	No	No	No	No	No
23.9	18-25yo	Female	1	Abrupt	No	13.8	18.5	87	7.7	11.2987	310	Not enteric fever	Unknown	No	Yes	No	No	No
19.3	18-25yo	Female	2	Gradual	No	7.6	14.2	86.3	5.3	16.283	347	Enteric fever	Probable enteric	No	No	Yes	No	No
20.8	18-25yo	Female	#NULL!	Gradual	Yes	9.7	16	88.1	6.5	13.5538	334	Not enteric fever	Other bacterial	Yes	Yes	No	No	No
45.8	41-98yo	Male	3	Gradual	No	16.3	16.2	81.6	10	8.16	232	Enteric fever	Unknown	No	No	No	No	No
22.2	18-25yo	Female	3	Abrupt	Unknown	13	9.8	78	12.9	6.04651	233	Enteric fever	Unknown	No	No	No	No	No
52.7	41-98yo	Female	2	Gradual	No	13.2	18.1	76.3	15.5	4.92258	216	Not enteric fever	Other bacterial	No	Yes	No	No	No
47.1	41-98yo	Female	14	Gradual	No	10.7	2.3	61.9	27.2	2.27574	89	Not enteric fever	Unknown	No	No	No	No	No
18.6	18-25yo	Female	1	Abrupt	No	12.1	12.2	90.2	4.9	18.4082	190	Enteric fever	Unknown	No	No	No	No	Yes
24.1	18-25yo	Male	6	Gradual	No	15.4	6.2	62	30.2	2.05298	95	Enteric fever	Rickettsia spp	Yes	No	No	Yes	No
40.1	26-40yo	Male	2	Gradual	No	12.8	14.8	79.8	7.6	10.5	241	Not enteric fever	Unknown	No	Yes	No	No	No
20.2	18-25yo	Female	5	Gradual	Yes	13.6	9.4	#NULL!	12.7	#NULL!	291	Enteric fever	Unknown	No	No	No	No	Yes
76.1	41-98yo	Female	5	Abrupt	Unknown	10.9	19.9	#NULL!	2.3	#NULL!	215	Not enteric fever	Other bacterial	No	No	No	No	No
41.11	41-98yo	Female	2	Gradual	No	10	15.5	81.6	13	6.27692	717	Not enteric fever	Other bacterial	No	No	No	No	No
58.9	41-98yo	Female	8	Gradual	No	9.4	49	#NULL!	3.8	#NULL!	544	Not enteric fever	Other bacterial	No	No	No	No	No
20.5	18-25yo	Female	2	Gradual	No	13.6	3.9	72.5	13.4	5.41045	246	Enteric fever	Chikungunya	No	No	No	No	No
25	18-25yo	Female	4	Gradual	No	14	14.1	85.8	5.8	14.7931	242	Enteric fever	Other bacterial	No	No	No	Yes	No
60.4	41-98yo	Female	3	Gradual	No	13	9.5	#NULL!	6.9	#NULL!	118	Enteric fever	Leptospira spp	No	No	No	No	No
54.9	41-98yo	Female	3	Gradual	No	12.7	5.8	77.5	13.9	5.57554	196	Enteric fever	Chikungunya	No	No	No	No	No
27.2	26-40yo	Male	5	Abrupt	No	14	2.9	68.1	13.8	4.93478	156	Not enteric fever	Leptospira spp	No	No	No	No	No
19	18-25yo	Female	4	Abrupt	Unknown	13.7	2.6	65	21.9	2.96804	179	Not enteric fever	Dengue	No	No	No	No	No
22.4	18-25yo	Male	4	Gradual	No	10	14.8	#NULL!	2.2	#NULL!	35	Not enteric fever	Leptospira spp	No	No	No	No	No
20.3	18-25yo	Female	1	Gradual	No	12.9	6.7	79.9	10.2	7.83333	294	Enteric fever	Chikungunya	No	No	No	No	No
25.8	18-25yo	Male	7	Abrupt	Yes	14.8	8.7	#NULL!	18	#NULL!	157	Enteric fever	Unknown	No	Yes	No	No	No
22.1	18-25yo	Male	2	Abrupt	No	15.9	7.6	76.4	11.5	6.64348	238	Not enteric fever	Dengue	No	No	Yes	No	No
24.8	18-25yo	Male	4	Abrupt	Unknown	15	4.7	70.4	23.5	2.99574	91	Not enteric fever	Dengue	No	No	No	No	No
22.7	18-25yo	Male	5	Gradual	No	14.6	2.2	66.8	24	2.78333	69	Not enteric fever	Dengue	No	No	No	No	No
40.1	26-40yo	Female	8	Gradual	No	12.7	6.1	63.4	25.6	2.47656	207	Enteric fever	Unknown	No	No	No	No	No
18.11	18-25yo	Female	5	Gradual	No	15	2.9	63.6	22.8	2.78947	107	Enteric fever	Dengue	No	No	No	No	No
28.2	26-40yo	Female	2	Abrupt	No	11.4	70.5	#NULL!	10.5	#NULL!	165	Not enteric fever	Unknown	No	No	No	No	No
19.1	18-25yo	Male	11	Abrupt	Yes	12.8	6.9	57.3	33.4	1.71557	62	Enteric fever	Probable enteric	Yes	Yes	Yes	No	Yes
20.6	18-25yo	Male	4	Gradual	No	17.1	6.8	64.7	18	3.59444	163	Not enteric fever	Chikungunya	No	No	No	No	No
23.11	18-25yo	Male	5	Abrupt	Unknown	16.9	5.1	60.3	26.2	2.30153	79	Enteric fever	Dengue	No	No	No	No	No
26.8	26-40yo	Female	4	Abrupt	No	12.2	7.6	64.2	24.8	2.58871	57	Enteric fever	Other pathogen	No	No	No	No	No
18.9	18-25yo	Male	4	Abrupt	Unknown	15.3	5.5	73.5	18.4	3.99457	42	Not enteric fever	Dengue	No	Yes	No	No	No
21.3	18-25yo	Male	2	Abrupt	No	14.4	2.6	78.6	17.3	4.54335	111	Enteric fever	Dengue	No	No	No	No	No
20.4	18-25yo	Male	2	Gradual	Yes	15.7	4.8	57	21.9	2.60274	193	Enteric fever	Chikungunya	No	No	No	No	No
37.11	26-40yo	Female	3	Gradual	No	13.6	4.7	74	14	5.28571	126	Enteric fever	Dengue	No	Yes	No	No	No
19.8	18-25yo	Male	5	Gradual	No	17	3.6	57.9	33.1	1.74924	103	Enteric fever	Dengue	No	No	No	No	No
25.11	18-25yo	Male	6	Abrupt	Yes	13.7	9.5	53.5	35.8	1.49441	266	Enteric fever	Unknown	Yes	No	No	No	No
70.7	41-98yo	Male	1	Gradual	No	12.6	16.3	80.9	9.2	8.79348	185	Not enteric fever	Unknown	No	No	No	No	No
42.5	41-98yo	Male	4	Gradual	No	9.5	9.5	69.7	19	3.66842	118	Not enteric fever	Unknown	No	Yes	No	No	No
45.2	41-98yo	Male	3	Gradual	Yes	15.7	8.6	71.9	22.1	3.25339	177	Enteric fever	Unknown	No	No	No	No	No
50.11	41-98yo	Female	3	Abrupt	Yes	14.1	15.9	93	4.1	22.6829	188	Not enteric fever	Unknown	No	No	No	No	No
31.1	26-40yo	Female	5	Gradual	No	11.2	9.2	72.9	18.6	3.91935	247	Enteric fever	Unknown	No	No	No	No	No
19.8	18-25yo	Male	2	Abrupt	No	12.9	12.1	73.5	10.1	7.27723	320	Not enteric fever	Dengue	No	Yes	No	No	No
21	18-25yo	Male	3	Gradual	No	14.3	3.5	58.8	23.8	2.47059	80	Not enteric fever	Dengue	No	No	No	No	No
41.3	41-98yo	Male	4	Gradual	No	12.4	13.7	82.7	9.1	9.08791	275	Not enteric fever	Unknown	No	No	Yes	No	No
20.2	18-25yo	Male	1	Gradual	No	14	6.9	87.3	6.2	14.0806	164	Not enteric fever	Chikungunya	No	Yes	No	No	No
27.8	26-40yo	Male	7	Abrupt	Yes	13.4	6.5	81.1	8.1	10.0123	174	Not enteric fever	Unknown	No	Yes	No	No	No
18.11	18-25yo	Female	4	Gradual	No	12.9	5.6	70.6	25.3	2.79051	141	Not enteric fever	Unknown	No	Yes	No	No	No
51.5	41-98yo	Male	2	Gradual	No	15.1	7.5	75.5	14	5.39286	181	Not enteric fever	Chikungunya	No	Yes	No	No	No
22.6	18-25yo	Male	2	Abrupt	No	14.5	3.8	80.1	12.5	6.408	101	Not enteric fever	Dengue	No	No	Yes	No	No
18.1	18-25yo	Female	5	Abrupt	No	12.1	2.7	58.5	33.4	1.7515	118	Not enteric fever	Dengue	Yes	No	No	No	No
22.1	18-25yo	Female	3	Gradual	No	12.9	7.9	74.4	15.4	4.83117	189	Not enteric fever	Probable enteric	No	Yes	No	No	No
26.1	26-40yo	Male	5	Abrupt	No	15.2	6.7	77.4	11.2	6.91071	91	Enteric fever	Dengue	No	Yes	No	No	No
19.2	18-25yo	Female	4	Abrupt	Yes	13.1	1.4	62.6	27.2	2.30147	80	Not enteric fever	Dengue	No	No	No	No	No
27.8	26-40yo	Male	3	Abrupt	Yes	16	5	72.2	21.5	3.35814	120	Not enteric fever	Dengue	No	No	No	No	No
26.11	26-40yo	Female	6	Gradual	No	13.8	5.5	77.5	16.2	4.78395	158	Enteric fever	Dengue	Yes	No	No	No	No
35.1	26-40yo	Male	2	Gradual	No	16.1	9.4	80.8	11.3	7.15044	211	Not enteric fever	Other viral	No	Yes	No	No	No
27.9	26-40yo	Male	3	Abrupt	Yes	16.2	4.4	75.7	12.2	6.20492	158	Enteric fever	Dengue	No	No	No	No	No
34.5	26-40yo	Male	4	Abrupt	No	10.2	3.6	78.5	12.2	6.43443	73	Not enteric fever	Unknown	No	No	No	No	No
22.1	18-25yo	Male	11	Abrupt	No	15	1.5	51.7	32.6	1.58589	72	Not enteric fever	Dengue	No	No	No	No	No
26.5	26-40yo	Male	4	Gradual	No	14.8	2.2	41.4	51.6	0.802326	270	Not enteric fever	Dengue	No	No	No	No	No
18.3	18-25yo	Female	5	Gradual	No	12.7	7.8	79.8	13.3	6	178	Enteric fever	Unknown	No	Yes	No	No	No
19.11	18-25yo	Female	2	Abrupt	No	12.1	4.5	82.8	7.8	10.6154	133	Not enteric fever	Dengue	No	No	No	No	No
31.2	26-40yo	Male	4	Abrupt	No	14.2	5.8	75.9	15.3	4.96078	107	Not enteric fever	Dengue	No	No	No	No	No
20.6	18-25yo	Female	4	Gradual	No	12.8	5.3	58.5	28.7	2.03833	256	Enteric fever	Unknown	No	Yes	No	No	No
25.3	18-25yo	Female	3	Abrupt	No	13	2.8	56.9	32.9	1.72948	122	Not enteric fever	Dengue	No	No	No	No	No
20.4	18-25yo	Male	4	Abrupt	No	15.7	3.7	31.2	61.4	0.508143	70	Not enteric fever	Dengue	No	No	No	No	No
38.4	26-40yo	Male	6	Gradual	No	15.7	4.6	78.7	12.8	6.14844	119	Enteric fever	Unknown	No	No	No	No	No
25.6	18-25yo	Female	2	Abrupt	No	9.8	4.3	56.5	30.2	1.87086	195	Not enteric fever	Unknown	Yes	No	No	No	No
19.1	18-25yo	Male	2	Abrupt	No	14	4.4	56.1	24.4	2.29918	126	Not enteric fever	Dengue	Yes	No	No	No	No
21.1	18-25yo	Male	4	Abrupt	Yes	16	3.6	69.9	14.6	4.78767	118	Enteric fever	Dengue	No	No	No	No	No
19.11	18-25yo	Female	2	Abrupt	No	12.9	2.6	64.5	22.1	2.91855	145	Not enteric fever	Dengue	No	No	No	No	No
26.9	26-40yo	Female	5	Abrupt	No	10.9	2.5	71.9	18.9	3.80423	211	Not enteric fever	Dengue	No	No	No	No	No
19.8	18-25yo	Male	5	Abrupt	Yes	12	38.4	#NULL!	5.1	#NULL!	622	Enteric fever	Unknown	No	No	No	No	No
30.8	26-40yo	Female	2	Gradual	No	8.5	15.6	93.8	3.1	30.2581	304	Enteric fever	Rickettsia spp	No	Yes	No	No	No
18	18-25yo	Female	4	Abrupt	No	13.7	3.1	71.8	19.1	3.75916	111	Not enteric fever	Dengue	No	Yes	Yes	No	No
22.2	18-25yo	Female	3	Abrupt	No	11.8	4.2	55.4	27.6	2.00725	100	Enteric fever	Dengue	No	No	No	No	No
23.8	18-25yo	Female	2	Abrupt	No	12.2	6.1	81.7	11.1	7.36036	198	Enteric fever	Dengue	No	No	No	No	No
37.11	26-40yo	Female	4	Abrupt	No	11	16.1	82.8	8.5	9.74118	234	Not enteric fever	Unknown	No	No	No	No	No
21.11	18-25yo	Male	6	Abrupt	No	15.8	2.9	43.5	40.4	1.07673	24	Not enteric fever	Dengue	No	No	No	No	No
29.11	26-40yo	Female	2	Abrupt	No	13.1	19.1	56	52.3	1.07075	286	Not enteric fever	Unknown	No	No	Yes	No	Yes
64.2	41-98yo	Female	5	Gradual	No	12.7	4	85	10.8	7.87037	140	Enteric fever	Dengue	Yes	No	No	No	No
24	18-25yo	Male	1	Abrupt	No	15.9	8	66.2	24.9	2.65863	195	Not enteric fever	Unknown	No	Yes	No	No	No
28.9	26-40yo	Male	2	Gradual	No	15.7	16.5	91.1	6.6	13.803	185	Not enteric fever	Leptospira spp	No	Yes	No	No	No
13.1	11-17yo	Male	5	Abrupt	Yes	13.8	2.1	42	55	0.763636	106.1	Not enteric fever	Dengue	Yes	No	No	No	Yes
3.3	1-5yo	Female	12	Gradual	Yes	11.4	16.6	74	24	3.08333	361	Not enteric fever	Unknown	Yes	Yes	No	No	Yes
1.5	1-5yo	Female	2	Abrupt	No	11.4	12.1	58	39	1.48718	258	Not enteric fever	Chikungunya	Yes	No	No	No	No
4.7	1-5yo	Male	10	Gradual	Yes	11.4	14.6	86	8	10.75	393.9	Enteric fever	Dengue	No	Yes	No	No	No
11.11	11-17yo	Female	9	Gradual	Yes	12.5	9.3	#NULL!	#NULL!	#NULL!	306.4	Enteric fever	Enteric fever	No	No	No	Yes	No
6	6-10yo	Male	#NULL!	Abrupt	Yes	12.9	4.3	30	67	0.447761	65	Not enteric fever	Dengue	Yes	Yes	Yes	No	No
8.5	6-10yo	Male	8	Abrupt	Yes	12.4	13.8	56	37	1.51351	379	Not enteric fever	Unknown	Yes	No	Yes	No	Yes
5	1-5yo	Female	11	Gradual	Yes	9.7	3.4	66	30	2.2	227.4	Not enteric fever	Other viral	Yes	Yes	No	No	No
3.4	1-5yo	Male	1	Abrupt	Unknown	12.5	19.1	#NULL!	#NULL!	#NULL!	339.2	Not enteric fever	Unknown	No	No	No	No	Yes
11.7	11-17yo	Male	4	Abrupt	No	13.3	3.7	58	39	1.48718	65.9	Not enteric fever	Dengue	No	No	No	No	No
7.3	6-10yo	Male	4	Abrupt	No	10.4	13.4	77	14	5.5	169	Enteric fever	Other pathogen	No	Yes	No	No	Yes
9.2	6-10yo	Male	5	Gradual	Unknown	12.6	2.7	50	39	1.28205	50.3	Not enteric fever	Dengue	No	No	No	No	No
4.11	1-5yo	Female	3	Abrupt	No	10.7	16.8	#NULL!	#NULL!	#NULL!	251.1	Not enteric fever	Unknown	Yes	No	Yes	No	Yes
15.1	11-17yo	Female	4	Abrupt	No	14	2.9	48	42	1.14286	17.5	Not enteric fever	Dengue	Yes	No	No	No	No
1	1-5yo	Female	2	Abrupt	Unknown	11.9	13.9	67	29	2.31034	313.7	Not enteric fever	Unknown	No	Yes	No	No	Yes
14.11	11-17yo	Male	3	Abrupt	Yes	14	8.5	#NULL!	#NULL!	#NULL!	171.5	Not enteric fever	Leptospira spp	Yes	No	No	Yes	No
13.9	11-17yo	Female	4	Abrupt	Unknown	12.7	3.8	55	41	1.34146	73.1	Not enteric fever	Dengue	No	No	Yes	No	No
9.11	6-10yo	Female	4	Abrupt	Unknown	12.7	3.4	46	50	0.92	83.2	Not enteric fever	Dengue	No	No	No	No	No
6.5	6-10yo	Female	7	Abrupt	Unknown	12.4	5.4	77	21	3.66667	176	Not enteric fever	Rickettsia spp	Yes	No	No	Yes	No
12.1	11-17yo	Female	4	Abrupt	Yes	12.9	12.2	69	20	3.45	169.2	Not enteric fever	Chikungunya	No	No	No	No	No
2.5	1-5yo	Male	6	Abrupt	Unknown	12	13	50	41	1.21951	204.9	Not enteric fever	Unknown	No	No	Yes	No	No
12.7	11-17yo	Female	5	Abrupt	No	11.4	3.8	53	41	1.29268	80.5	Not enteric fever	Rickettsia spp	Yes	No	Yes	No	No
5.4	1-5yo	Male	2	Abrupt	Unknown	10.5	6.6	#NULL!	#NULL!	#NULL!	239	Not enteric fever	Unknown	No	Yes	No	No	No
15.3	11-17yo	Male	6	Gradual	Yes	8	10.1	54	41	1.31707	254.6	Enteric fever	Probable enteric	No	No	No	No	No
4.7	1-5yo	Male	6	Abrupt	Unknown	11.5	10.8	#NULL!	#NULL!	#NULL!	283.1	Not enteric fever	Other viral	No	Yes	No	No	No
14.2	11-17yo	Female	6	Abrupt	No	13.5	7.5	59	29	2.03448	304.6	Not enteric fever	Rickettsia spp	Yes	No	No	No	No
6.4	6-10yo	Female	5	Abrupt	Unknown	14.7	10.8	43	56	0.767857	73	Not enteric fever	Dengue	Yes	No	No	No	No
2.9	1-5yo	Male	1	Abrupt	No	12.4	9.8	#NULL!	#NULL!	#NULL!	253.2	Not enteric fever	Dengue	No	No	No	No	No
5.4	1-5yo	Male	5	Abrupt	No	11.5	9.6	38	51	0.745098	266.1	Not enteric fever	Chikungunya	Yes	Yes	No	No	No
3.2	1-5yo	Female	4	Abrupt	Unknown	13.9	4.1	45	49	0.918367	97.8	Not enteric fever	Dengue	No	Yes	Yes	No	No
17.8	11-17yo	Male	8	Gradual	No	14.1	7.5	#NULL!	#NULL!	#NULL!	143.3	Not enteric fever	Probable enteric	No	Yes	No	No	No
5.11	1-5yo	Female	3	Abrupt	No	11.4	9.1	86	9	9.55556	229.5	Not enteric fever	Dengue	No	No	No	No	Yes
8.1	6-10yo	Male	5	Abrupt	Unknown	13.7	5.1	63	31	2.03226	137.5	Not enteric fever	Dengue	Yes	Yes	No	No	No
3.9	1-5yo	Male	2	Abrupt	No	10.4	10	#NULL!	#NULL!	#NULL!	193.6	Not enteric fever	Chikungunya	No	No	No	No	No
3.5	1-5yo	Male	2	Abrupt	No	12.3	12.6	#NULL!	#NULL!	#NULL!	217.6	Not enteric fever	Unknown	No	Yes	No	No	No
16.6	11-17yo	Female	6	Abrupt	No	13.2	6	#NULL!	#NULL!	#NULL!	174.3	Enteric fever	Enteric fever	No	Yes	No	No	No
5.1	1-5yo	Female	3	Abrupt	Unknown	13.1	3.7	58	35	1.65714	114.4	Not enteric fever	Dengue	No	Yes	No	No	No
7.2	6-10yo	Female	4	Abrupt	Unknown	12.7	1.7	22	57	0.385965	103	Not enteric fever	Dengue	No	Yes	No	No	No
1.4	1-5yo	Female	1	Abrupt	No	12.4	12.9	85	13	6.53846	229.8	Not enteric fever	Chikungunya	No	No	No	No	Yes
10	6-10yo	Male	4	Gradual	No	13.1	7.2	55	38	1.44737	126.6	Enteric fever	Enteric fever	No	No	Yes	No	No
2.1	1-5yo	Female	6	Abrupt	No	11.6	27	68	23	2.95652	597.9	Not enteric fever	Unknown	No	No	No	No	No
11.7	11-17yo	Female	6	Abrupt	No	13.9	3.4	63	25	2.52	32.7	Not enteric fever	Dengue	No	No	No	No	No
3.9	1-5yo	Male	3	Abrupt	No	10.8	11	78	16	4.875	189.2	Not enteric fever	Other viral	No	Yes	Yes	No	No
3.2	1-5yo	Male	2	Abrupt	No	12	12.3	#NULL!	#NULL!	#NULL!	351.8	Not enteric fever	Unknown	No	No	No	No	No
15.6	11-17yo	Female	5	Abrupt	No	11	5.9	#NULL!	#NULL!	#NULL!	151.9	Not enteric fever	Probable enteric	No	Yes	No	No	Yes
9.5	6-10yo	Female	4	Abrupt	Yes	11.7	5.1	59	31	1.90323	158.7	Not enteric fever	Chikungunya	Yes	No	No	No	No
7.2	6-10yo	Female	7	Abrupt	Yes	11.3	2.8	83	14	5.92857	18.8	Enteric fever	Enteric fever	Yes	No	Yes	No	Yes
3.2	1-5yo	Female	1	Gradual	No	10.7	11.7	81	14	5.78571	385.7	Not enteric fever	Chikungunya	No	No	No	No	No
1.5	1-5yo	Female	2	Gradual	No	10.8	20.7	39	52	0.75	349.6	Not enteric fever	Unknown	No	Yes	No	No	No
5.7	1-5yo	Male	5	Abrupt	Yes	10.7	4.2	55	41	1.34146	104.9	Not enteric fever	Rickettsia spp	No	Yes	Yes	No	No
2.7	1-5yo	Male	3	Abrupt	No	12.3	22.5	39	47	0.829787	404.8	Not enteric fever	Unknown	No	No	No	No	No
1.5	1-5yo	Male	0	Abrupt	Yes	13.6	6.8	#NULL!	#NULL!	#NULL!	307.4	Not enteric fever	Unknown	No	Yes	No	No	Yes
13.5	11-17yo	Male	5	Abrupt	Yes	13.8	4.8	63	36	1.75	98.9	Not enteric fever	Rickettsia spp	Yes	No	No	No	No
8.8	6-10yo	Male	5	Abrupt	Yes	12.2	2.5	40	38	1.05263	96	Not enteric fever	Dengue	Yes	No	No	No	Yes
6.11	6-10yo	Female	7	Abrupt	Yes	11	5.5	57	39	1.46154	172.7	Enteric fever	Rickettsia spp	No	Yes	No	No	No
7.2	6-10yo	Female	3	Abrupt	Unknown	12.8	3.6	45	43	1.04651	103	Not enteric fever	Dengue	Yes	No	No	No	No
6.1	6-10yo	Female	4	Gradual	Yes	10.9	15	70	22	3.18182	316.1	Not enteric fever	Unknown	No	Yes	No	No	No
3.3	1-5yo	Female	6	Abrupt	Yes	11.8	5.5	36	60	0.6	105.9	Not enteric fever	Dengue	No	No	No	No	No
5.2	1-5yo	Male	4	Abrupt	Yes	12.9	5.5	46	47	0.978723	143.9	Not enteric fever	Dengue	No	No	No	No	Yes
3.8	1-5yo	Male	8	Abrupt	Unknown	11	7.7	#NULL!	#NULL!	#NULL!	203.4	Not enteric fever	Other viral	Yes	Yes	No	No	No
3.9	1-5yo	Male	3	Abrupt	Unknown	12.6	10.6	36	50	0.72	288.4	Not enteric fever	Other viral	Yes	Yes	No	Yes	No
3.4	1-5yo	Female	4	Gradual	No	12.6	20.6	#NULL!	#NULL!	#NULL!	318	Not enteric fever	Unknown	No	No	Yes	No	Yes
9.6	6-10yo	Male	5	Gradual	No	14.2	7.7	#NULL!	#NULL!	#NULL!	204	Enteric fever	Unknown	Yes	No	Yes	No	Yes
6.3	6-10yo	Male	15	Gradual	Unknown	13.2	12.8	77	13	5.92308	317	Not enteric fever	Unknown	No	Yes	No	No	No
5.3	1-5yo	Female	2	Abrupt	Yes	13.2	20	#NULL!	#NULL!	#NULL!	459.9	Not enteric fever	Unknown	Yes	No	No	No	Yes
2.1	1-5yo	Female	4	Gradual	No	10.1	4.5	16	75	0.213333	219	Not enteric fever	Other viral	Yes	No	No	No	No
11.6	11-17yo	Male	11	Gradual	Yes	11.5	7.3	34	64	0.53125	244	Not enteric fever	Unknown	Yes	No	Yes	Yes	No
7.8	6-10yo	Male	12	Abrupt	Unknown	12.4	15.1	67	24	2.79167	451.9	Enteric fever	Other bacterial	No	Yes	No	No	No
6	6-10yo	Male	7	Abrupt	Unknown	13.2	3.9	70	24	2.91667	88.3	Not enteric fever	Unknown	Yes	Yes	Yes	No	Yes
8.6	6-10yo	Female	3	Abrupt	Yes	14.8	2.3	#NULL!	#NULL!	#NULL!	114	Not enteric fever	Dengue	Yes	No	No	No	No
16.1	11-17yo	Male	4	Abrupt	No	15.7	3	53	39	1.35897	34.7	Not enteric fever	Dengue	No	No	Yes	No	No
16.8	11-17yo	Female	5	Abrupt	No	9.6	19.9	81	15	5.4	344.3	Not enteric fever	Unknown	No	No	No	No	No
8.5	6-10yo	Male	4	Abrupt	Unknown	10.9	2.5	65	28	2.32143	70.5	Not enteric fever	Unknown	No	Yes	No	No	No
8.8	6-10yo	Female	6	Abrupt	Unknown	13.2	8.4	70	18	3.88889	202	Not enteric fever	Unknown	No	Yes	No	No	No
9.2	6-10yo	Female	5	Abrupt	Unknown	13.3	3.9	67	23	2.91304	86	Not enteric fever	Dengue	No	Yes	No	No	No
2.2	1-5yo	Male	5	Abrupt	No	9.9	6.1	64	29	2.2069	172	Not enteric fever	Dengue	Yes	Yes	Yes	No	No
8.2	6-10yo	Male	4	Abrupt	Yes	12.5	10.1	68	24	2.83333	320.6	Enteric fever	Dengue	Yes	Yes	Yes	No	No
11	11-17yo	Male	2	Abrupt	No	12.7	12.3	70	19	3.68421	231.6	Not enteric fever	Other viral	No	Yes	No	No	No
3.3	1-5yo	Male	1	Abrupt	Unknown	9.2	11	77	16	4.8125	506.5	Not enteric fever	Other viral	Yes	No	Yes	No	No
5.9	1-5yo	Female	8	Abrupt	Unknown	12.8	12.9	83	11	7.54545	297	Not enteric fever	Unknown	No	No	No	No	No
9	6-10yo	Male	7	Abrupt	No	12.8	5.9	#NULL!	#NULL!	#NULL!	88.7	Not enteric fever	Dengue	No	No	No	No	No
8.7	6-10yo	Female	5	Abrupt	No	12.4	3	58	33	1.75758	99.5	Not enteric fever	Dengue	No	No	No	No	No
9.9	6-10yo	Male	11	Gradual	Unknown	10.3	5.7	70	29	2.41379	249.2	Not enteric fever	Leptospira spp	No	Yes	No	No	Yes
17.7	11-17yo	Male	6	Abrupt	No	15.7	4	35	57	0.614035	15.6	Not enteric fever	Dengue	No	No	No	No	No
7.5	6-10yo	Female	4	Abrupt	No	12.4	11.2	68	28	2.42857	179.6	Not enteric fever	Dengue	Yes	Yes	Yes	No	No
15.9	11-17yo	Male	4	Gradual	Yes	14	6.2	#NULL!	#NULL!	#NULL!	181.4	Enteric fever	Unknown	No	No	No	No	No
4.6	1-5yo	Female	6	Abrupt	No	11.6	13.4	45	42	1.07143	59	Not enteric fever	Dengue	No	No	Yes	No	No
2.2	1-5yo	Male	4	Gradual	No	11.9	7.4	26	66	0.393939	98.3	Not enteric fever	Dengue	No	Yes	No	No	No
17.11	11-17yo	Male	5	Abrupt	No	16.4	3.6	68	18	3.77778	93.7	Not enteric fever	Dengue	No	No	No	No	No
7.5	6-10yo	Female	4	Abrupt	No	13.8	4.9	55	37	1.48649	148.3	Not enteric fever	Unknown	No	No	No	No	No
12.2	11-17yo	Female	5	Abrupt	No	12.9	2.8	#NULL!	#NULL!	#NULL!	199	Not enteric fever	Dengue	No	No	Yes	No	No
16.4	11-17yo	Female	4	Gradual	Yes	12.2	10.3	74	22	3.36364	251	Not enteric fever	Unknown	Yes	Yes	No	No	No
11.7	11-17yo	Male	5	Gradual	Unknown	12.3	12.2	#NULL!	#NULL!	#NULL!	378	Not enteric fever	Unknown	Yes	Yes	No	No	No
15.11	11-17yo	Male	3	Abrupt	No	15.3	2.9	78	16	4.875	94.2	Not enteric fever	Dengue	No	No	No	No	No
12.1	11-17yo	Male	4	Abrupt	No	14.5	4.1	#NULL!	#NULL!	#NULL!	150	Not enteric fever	Dengue	No	No	No	No	No
13.5	11-17yo	Female	9	Gradual	Yes	12.8	11.4	76	18	4.22222	197.6	Not enteric fever	Other viral	No	No	No	No	Yes
14.6	11-17yo	Female	3	Abrupt	No	13.2	3.7	70	12	5.83333	107	Not enteric fever	Dengue	No	No	Yes	No	No
15.3	11-17yo	Male	4	Abrupt	No	12.6	7.8	#NULL!	#NULL!	#NULL!	182.5	Not enteric fever	Dengue	No	No	No	No	No
17.1	11-17yo	Female	5	Abrupt	Yes	13.8	10	64	32	2	284	Not enteric fever	Unknown	No	Yes	Yes	No	No
17.5	11-17yo	Female	5	Abrupt	Unknown	11.7	2.4	57	37	1.54054	89	Not enteric fever	Dengue	No	No	No	Yes	No
1.2	1-5yo	Male	2	Abrupt	No	9.6	24.7	#NULL!	#NULL!	#NULL!	329	Not enteric fever	Unknown	No	Yes	No	No	Yes
1.1	1-5yo	Male	2	Abrupt	No	12.1	15.3	#NULL!	#NULL!	#NULL!	299	Enteric fever	Unknown	No	Yes	No	No	Yes
1	1-5yo	Female	2	Gradual	No	11.5	14.5	50	25	2	374	Not enteric fever	Other viral	No	No	No	No	No
7.5	6-10yo	Female	8	Abrupt	Yes	10.9	4.8	59	40	1.475	229	Enteric fever	Dengue	No	No	Yes	Yes	No
1.2	1-5yo	Male	1	Abrupt	No	10.3	28.2	66	26	2.53846	369	Not enteric fever	Other viral	Yes	Yes	No	No	No
2.6	1-5yo	Female	5	Abrupt	Unknown	13.1	12.1	#NULL!	#NULL!	#NULL!	296	Not enteric fever	Unknown	No	Yes	No	No	Yes
3.2	1-5yo	Male	1	Abrupt	No	11.7	14.9	#NULL!	#NULL!	#NULL!	436	Not enteric fever	Other pathogen	No	Yes	Yes	No	Yes
5.11	1-5yo	Female	4	Abrupt	No	12.6	17.9	77	15	5.13333	347	Not enteric fever	Unknown	Yes	Yes	No	Yes	No
13.5	11-17yo	Male	4	Abrupt	Unknown	16.6	10.1	72	22	3.27273	120	Enteric fever	Rickettsia spp	No	No	No	No	No
17.2	11-17yo	Female	12	Abrupt	Yes	8.6	7.7	70	21	3.33333	446	Not enteric fever	Unknown	No	No	Yes	No	Yes
4.11	1-5yo	Female	5	Abrupt	No	11.8	3.8	59	39	1.51282	73.4	Not enteric fever	Dengue	No	No	No	No	No
7.5	6-10yo	Male	5	Abrupt	Unknown	12.2	4.3	49	43	1.13953	103	Not enteric fever	Unknown	No	No	Yes	No	No
8.2	6-10yo	Female	5	Abrupt	No	12	1.7	#NULL!	#NULL!	#NULL!	85.5	Not enteric fever	Dengue	No	Yes	Yes	No	No
7.11	6-10yo	Female	6	Abrupt	No	11.9	2.1	50	42	1.19048	125	Not enteric fever	Dengue	Yes	No	Yes	No	No
2.6	1-5yo	Male	5	Abrupt	Unknown	13.8	6.9	#NULL!	#NULL!	#NULL!	48	Not enteric fever	Dengue	No	No	No	No	No
14.3	11-17yo	Male	4	Abrupt	No	13.5	1.8	62	31	2	100	Not enteric fever	Dengue	No	Yes	Yes	No	No
12.3	11-17yo	Male	4	Abrupt	Yes	13.5	5.2	81	12	6.75	266	Not enteric fever	Dengue	No	No	Yes	No	No
3.5	1-5yo	Male	8	Abrupt	Unknown	11.8	8.7	64	29	2.2069	255	Enteric fever	Unknown	Yes	Yes	No	Yes	No
5.3	1-5yo	Male	3	Abrupt	Unknown	10.6	9.8	80	13	6.15385	185	Not enteric fever	Dengue	No	No	No	No	No
1.7	1-5yo	Male	2	Abrupt	Unknown	11	14.3	#NULL!	#NULL!	#NULL!	516	Not enteric fever	Unknown	No	Yes	No	No	Yes
1	1-5yo	Male	3	Abrupt	Unknown	10.8	10.6	#NULL!	#NULL!	#NULL!	273	Not enteric fever	Dengue	No	No	No	No	No
61.7	41-98yo	Male	5	Abrupt	Yes	11.7	28.4	91	3	30.3333	70	Not enteric fever	Unknown	No	Yes	No	Yes	No
44.2	41-98yo	Female	8	Gradual	Yes	9.9	8.8	#NULL!	#NULL!	#NULL!	295.6	Enteric fever	Other bacterial	Yes	Yes	No	No	No
79.8	41-98yo	Female	3	Abrupt	Yes	12	9.3	#NULL!	#NULL!	#NULL!	138.6	Not enteric fever	Other bacterial	Yes	Yes	Yes	No	Yes
34.1	26-40yo	Male	4	Abrupt	No	17	6.4	84	8	10.5	161	Enteric fever	Dengue	Yes	Yes	No	No	No
29.3	26-40yo	Male	5	Gradual	Yes	14.6	7.7	#NULL!	#NULL!	#NULL!	81	Enteric fever	Enteric fever	Yes	Yes	No	No	Yes
18	18-25yo	Male	3	Abrupt	No	15.5	6	#NULL!	#NULL!	#NULL!	135.3	Enteric fever	Enteric fever	No	No	No	No	No
23.6	18-25yo	Male	4	Gradual	No	13.6	6.1	74	18	4.11111	106.9	Enteric fever	Enteric fever	No	No	Yes	Yes	No
46.5	41-98yo	Female	5	Gradual	Unknown	13.3	24.4	#NULL!	#NULL!	#NULL!	326.9	Not enteric fever	Other bacterial	No	No	No	No	No
18.6	18-25yo	Male	5	Abrupt	Yes	16.5	3.7	70	17	4.11765	52	Not enteric fever	Dengue	No	No	No	No	No
53.1	41-98yo	Male	11	Gradual	Yes	14	11	#NULL!	#NULL!	#NULL!	126.5	Not enteric fever	Unknown	Yes	Yes	No	No	No
20.9	18-25yo	Female	3	Gradual	No	11.7	2.8	64	33	1.93939	152	Enteric fever	Enteric fever	No	No	No	Yes	No
18.11	18-25yo	Male	11	Abrupt	Yes	14.1	2.5	70	23	3.04348	115	Enteric fever	Other viral	Yes	Yes	No	No	No
20.6	18-25yo	Male	6	Abrupt	Yes	14.1	10.7	#NULL!	#NULL!	#NULL!	194	Enteric fever	Chikungunya	Yes	No	No	No	No
25.3	18-25yo	Female	7	Gradual	Unknown	12.5	4.8	57	40	1.425	162	Enteric fever	Probable enteric	Yes	Yes	No	No	No
48.4	41-98yo	Female	4	Abrupt	Yes	13.2	17.5	70	24	2.91667	146.7	Not enteric fever	Unknown	Yes	No	No	No	No
45.4	41-98yo	Female	7	Abrupt	Unknown	11.6	8.7	#NULL!	#NULL!	#NULL!	280.4	Enteric fever	Other viral	No	Yes	No	No	No
21.3	18-25yo	Female	7	Abrupt	Yes	11.7	3.9	56	39	1.4359	132.6	Enteric fever	Enteric fever	No	Yes	No	No	No
29.6	26-40yo	Male	4	Abrupt	No	14.6	4.3	69	23	3	116	Not enteric fever	Rickettsia spp	No	No	No	No	No
33.7	26-40yo	Male	5	Abrupt	No	14.4	5.6	#NULL!	#NULL!	#NULL!	156	Not enteric fever	Rickettsia spp	No	No	No	No	No
54	41-98yo	Female	1	Abrupt	No	13.8	8.3	#NULL!	#NULL!	#NULL!	211.6	Enteric fever	Chikungunya	No	No	No	No	No
31.9	26-40yo	Male	4	Abrupt	Unknown	15.9	14.1	#NULL!	#NULL!	#NULL!	270.6	Not enteric fever	Other pathogen	No	No	Yes	No	Yes
59.1	41-98yo	Female	5	Abrupt	Yes	13.1	12.7	60	33	1.81818	253	Not enteric fever	Unknown	No	No	No	No	No
83.1	41-98yo	Female	2	Abrupt	No	13.2	8.7	#NULL!	#NULL!	#NULL!	282	Not enteric fever	Chikungunya	Yes	No	No	No	Yes
21.7	18-25yo	Male	5	Abrupt	No	13.4	4.5	#NULL!	#NULL!	#NULL!	117	Enteric fever	Enteric fever	No	No	No	No	No
47.11	41-98yo	Female	6	Abrupt	Yes	11.8	7.1	75	23	3.26087	89.8	Enteric fever	Rickettsia spp	No	No	No	Yes	No
56.4	41-98yo	Male	6	Gradual	Unknown	14.7	11.8	70	13	5.38462	236.9	Not enteric fever	Other bacterial	Yes	Yes	No	No	No
80.11	41-98yo	Female	3	Gradual	Unknown	14.2	28.3	#NULL!	#NULL!	#NULL!	109	Not enteric fever	Unknown	Yes	Yes	Yes	No	Yes
22.1	18-25yo	Male	8	Gradual	No	13.6	7.4	#NULL!	#NULL!	#NULL!	141	Enteric fever	Rickettsia spp	Yes	No	No	No	No
53.9	41-98yo	Female	5	Abrupt	Unknown	13.7	9.5	71	24	2.95833	139	Not enteric fever	Rickettsia spp	No	No	Yes	No	No
22	18-25yo	Male	9	Gradual	Unknown	15.1	7.1	77	18	4.27778	73	Not enteric fever	Rickettsia spp	Yes	No	Yes	No	No
73.4	41-98yo	Female	5	Gradual	Unknown	13.3	11.1	#NULL!	#NULL!	#NULL!	161.5	Not enteric fever	Leptospira spp	No	No	No	No	Yes
55.11	41-98yo	Male	2	Gradual	No	14.8	12.2	#NULL!	#NULL!	#NULL!	243.8	Not enteric fever	Probable enteric	No	No	Yes	No	Yes
48.11	41-98yo	Male	8	Gradual	No	15.3	10.4	#NULL!	#NULL!	#NULL!	187.9	Not enteric fever	Unknown	No	No	No	No	No
24.4	18-25yo	Female	3	Abrupt	No	12.1	4	#NULL!	#NULL!	#NULL!	141.3	Not enteric fever	Dengue	No	No	No	Yes	No
56.11	41-98yo	Female	5	Gradual	No	10.5	24.6	#NULL!	#NULL!	#NULL!	327	Not enteric fever	Unknown	Yes	Yes	No	No	No
37.6	26-40yo	Male	7	Abrupt	Yes	14.2	7.1	75	19	3.94737	57.5	Not enteric fever	Rickettsia spp	No	Yes	No	No	No
53	41-98yo	Male	8	Gradual	Yes	15.2	21.8	#NULL!	#NULL!	#NULL!	50.6	Not enteric fever	Other bacterial	Yes	No	No	No	No
37.2	26-40yo	Male	6	Abrupt	Unknown	14.7	3.9	#NULL!	#NULL!	#NULL!	153.7	Not enteric fever	Chikungunya	Yes	No	Yes	Yes	No
36.8	26-40yo	Male	4	Gradual	No	13.9	8	#NULL!	#NULL!	#NULL!	221.5	Not enteric fever	Unknown	No	Yes	No	No	No
62.1	41-98yo	Female	3	Abrupt	No	12.4	7.4	#NULL!	#NULL!	#NULL!	74.9	Not enteric fever	Leptospira spp	No	No	No	No	No
33.11	26-40yo	Male	6	Gradual	Unknown	14.6	5.9	#NULL!	#NULL!	#NULL!	206	Enteric fever	Leptospira spp	No	Yes	No	Yes	No
20.8	18-25yo	Male	6	Abrupt	No	17.6	12.9	#NULL!	#NULL!	#NULL!	71.5	Not enteric fever	Leptospira spp	Yes	Yes	Yes	No	Yes
19	18-25yo	Female	6	Abrupt	No	11.7	3.4	#NULL!	#NULL!	#NULL!	63.4	Not enteric fever	Dengue	No	No	No	No	Yes
41.7	41-98yo	Male	4	Abrupt	No	16.8	11.7	90	5	18	184	Not enteric fever	Leptospira spp	No	Yes	No	No	No
29.3	26-40yo	Male	5	Abrupt	Yes	12.8	6.1	#NULL!	#NULL!	#NULL!	55.5	Not enteric fever	Leptospira spp	No	No	No	No	No
56.9	41-98yo	Female	8	Abrupt	Unknown	11.2	11.7	#NULL!	#NULL!	#NULL!	170.2	Not enteric fever	Leptospira spp	Yes	Yes	No	No	No
41.7	41-98yo	Female	4	Abrupt	Unknown	13.3	15.9	#NULL!	#NULL!	#NULL!	67.4	Not enteric fever	Leptospira spp	No	Yes	Yes	No	Yes
50.5	41-98yo	Female	4	Abrupt	No	11.8	24.6	#NULL!	#NULL!	#NULL!	114.1	Not enteric fever	Leptospira spp	No	Yes	No	No	Yes
57.11	41-98yo	Female	6	Abrupt	Unknown	13.7	5.8	#NULL!	#NULL!	#NULL!	290	Enteric fever	Unknown	No	No	No	No	No
20.1	18-25yo	Male	5	Gradual	No	17.8	7	#NULL!	#NULL!	#NULL!	135.5	Not enteric fever	Unknown	No	Yes	No	Yes	No
42.1	41-98yo	Female	4	Abrupt	Unknown	11.4	17.3	#NULL!	#NULL!	#NULL!	181.5	Not enteric fever	Other bacterial	No	No	Yes	No	No
92.3	41-98yo	Male	4	Gradual	No	14.6	17.7	86	10	8.6	143.4	Not enteric fever	Unknown	No	Yes	No	No	Yes
20.2	18-25yo	Female	5	Gradual	Unknown	14.2	3.2	#NULL!	#NULL!	#NULL!	35	Not enteric fever	Dengue	Yes	No	Yes	No	No
41.7	41-98yo	Male	4	Abrupt	Unknown	14.4	3.5	#NULL!	#NULL!	#NULL!	125	Not enteric fever	Unknown	No	No	No	No	No
20.5	18-25yo	Male	7	Gradual	No	12.7	8.7	#NULL!	#NULL!	#NULL!	145.6	Enteric fever	Unknown	Yes	Yes	No	No	No
21.5	18-25yo	Female	5	Abrupt	Unknown	13.1	13.8	#NULL!	#NULL!	#NULL!	313.6	Not enteric fever	Unknown	Yes	No	Yes	No	No
34.7	26-40yo	Female	7	Gradual	No	13.4	6	#NULL!	#NULL!	#NULL!	232.5	Not enteric fever	Unknown	No	Yes	Yes	No	Yes
23	18-25yo	Female	7	Abrupt	No	12.8	11.2	#NULL!	#NULL!	#NULL!	282	Not enteric fever	Probable enteric	No	Yes	No	No	No
54.7	41-98yo	Female	5	Abrupt	No	12.9	13.2	#NULL!	#NULL!	#NULL!	264.4	Not enteric fever	Unknown	No	No	No	No	No
33.11	26-40yo	Male	8	Gradual	Yes	13.7	13	#NULL!	#NULL!	#NULL!	287.9	Not enteric fever	Unknown	Yes	No	No	No	No
28.4	26-40yo	Female	5	Abrupt	No	12.2	13	#NULL!	#NULL!	#NULL!	263	Not enteric fever	Unknown	No	No	No	No	No
50.4	41-98yo	Female	2	Abrupt	Yes	13.3	10.6	#NULL!	#NULL!	#NULL!	142.4	Not enteric fever	Unknown	No	Yes	No	No	No
36	26-40yo	Male	6	Abrupt	Unknown	14.2	17.4	#NULL!	#NULL!	#NULL!	266.7	Not enteric fever	Unknown	No	No	No	No	No
72.5	41-98yo	Male	6	Abrupt	Unknown	11.1	4.3	#NULL!	#NULL!	#NULL!	94.9	Not enteric fever	Unknown	No	Yes	No	Yes	No
29.5	26-40yo	Female	4	Gradual	Yes	13.1	5.5	#NULL!	#NULL!	#NULL!	230.1	Not enteric fever	Unknown	No	No	No	No	No
44.2	41-98yo	Male	3	Abrupt	No	8.6	7.2	#NULL!	#NULL!	#NULL!	197	Not enteric fever	Unknown	No	Yes	No	No	No
32.1	26-40yo	Male	5	Abrupt	No	14.3	4	#NULL!	#NULL!	#NULL!	127.3	Not enteric fever	Dengue	No	No	No	No	No
59.7	41-98yo	Female	4	Abrupt	Yes	12.2	10.5	#NULL!	#NULL!	#NULL!	194.4	Not enteric fever	Leptospira spp	Yes	No	No	No	Yes
63.7	41-98yo	Male	11	Abrupt	Unknown	11.7	12.3	#NULL!	#NULL!	#NULL!	229	Not enteric fever	Other bacterial	Yes	Yes	No	No	No
20	18-25yo	Female	8	Gradual	Yes	14.3	5.6	76	21	3.61905	155.8	Enteric fever	Probable enteric	Yes	Yes	No	No	Yes
25.2	18-25yo	Female	7	Gradual	Yes	12.2	6.7	#NULL!	#NULL!	#NULL!	167	Enteric fever	Unknown	Yes	Yes	No	No	Yes
27.8	26-40yo	Female	9	Gradual	Unknown	13.8	5.6	#NULL!	#NULL!	#NULL!	119	Enteric fever	Probable enteric	Yes	No	No	No	Yes
45.4	41-98yo	Male	6	Gradual	Yes	13.8	10.9	87	8	10.875	174	Not enteric fever	Unknown	No	No	Yes	Yes	No
35.1	26-40yo	Male	8	Abrupt	Yes	14.7	10.8	#NULL!	#NULL!	#NULL!	239.4	Not enteric fever	Unknown	No	No	No	No	Yes
55.9	41-98yo	Female	8	Gradual	No	10.1	12.4	83	8	10.375	358	Enteric fever	Leptospira spp	No	No	No	Yes	No
63	41-98yo	Male	7	Abrupt	No	15	7.1	88	10	8.8	56.8	Not enteric fever	Rickettsia spp	No	Yes	No	No	No
19.4	18-25yo	Female	4	Gradual	No	13.9	5.5	#NULL!	#NULL!	#NULL!	186.9	Enteric fever	Rickettsia spp	Yes	Yes	No	Yes	No
60.1	41-98yo	Female	8	Abrupt	No	11.2	22.1	#NULL!	#NULL!	#NULL!	392.2	Not enteric fever	Unknown	No	No	No	No	No
42.5	41-98yo	Male	4	Gradual	No	6.8	27	93	7	13.2857	621	Not enteric fever	Unknown	No	Yes	No	No	No
68.1	41-98yo	Male	15	Gradual	No	12.5	12.4	#NULL!	#NULL!	#NULL!	390	Not enteric fever	Other bacterial	No	Yes	No	No	No
44.1	41-98yo	Male	8	Abrupt	No	15.1	9.2	65	30	2.16667	273	Enteric fever	Unknown	No	No	No	No	No
46.7	41-98yo	Female	6	Abrupt	No	13.5	8.3	62	26	2.38462	225.3	Enteric fever	Unknown	No	No	No	Yes	No
43.5	41-98yo	Male	6	Abrupt	No	15.7	8.5	#NULL!	#NULL!	#NULL!	195.9	Enteric fever	Enteric fever	Yes	Yes	No	No	Yes
50.5	41-98yo	Male	8	Gradual	Yes	15.9	5.6	#NULL!	#NULL!	#NULL!	193.6	Not enteric fever	Rickettsia spp	Yes	No	No	No	No
48.3	41-98yo	Male	2	Abrupt	No	15.1	26.5	90	6	15	268.2	Not enteric fever	Unknown	No	No	No	No	No
52.2	41-98yo	Male	3	Abrupt	No	14.9	7.4	69	26	2.65385	231.3	Not enteric fever	Other bacterial	No	No	No	Yes	No
45.9	41-98yo	Female	2	Abrupt	No	14.1	8.1	#NULL!	#NULL!	#NULL!	174.1	Not enteric fever	Other viral	No	Yes	No	No	No
76.1	41-98yo	Male	4	Abrupt	No	13.7	7.2	#NULL!	#NULL!	#NULL!	147.6	Not enteric fever	Unknown	No	Yes	Yes	No	No
34.7	26-40yo	Male	5	Abrupt	No	16.3	7.1	#NULL!	#NULL!	#NULL!	73.5	Not enteric fever	Rickettsia spp	Yes	Yes	No	No	No
48.7	41-98yo	Male	4	Abrupt	No	16.7	7.2	#NULL!	#NULL!	#NULL!	118.2	Not enteric fever	Other bacterial	No	No	No	No	No
39.4	26-40yo	Male	9	Abrupt	No	15.9	8.1	#NULL!	#NULL!	#NULL!	184	Not enteric fever	Rickettsia spp	No	No	No	No	No
59.9	41-98yo	Female	3	Abrupt	Unknown	12.3	11.7	#NULL!	#NULL!	#NULL!	192.2	Not enteric fever	Unknown	No	Yes	No	No	Yes
58.9	41-98yo	Female	2	Gradual	No	9	1	65	28	2.32143	67.8	Not enteric fever	Unknown	No	No	No	No	No
41.1	41-98yo	Female	7	Abrupt	No	13.1	6	#NULL!	#NULL!	#NULL!	123	Enteric fever	Enteric fever	No	Yes	Yes	No	Yes
38.4	26-40yo	Male	8	Abrupt	Unknown	13.4	2.5	#NULL!	#NULL!	#NULL!	138	Not enteric fever	Dengue	No	No	No	No	No
36.1	26-40yo	Male	5	Abrupt	No	17	3.7	#NULL!	#NULL!	#NULL!	34.2	Not enteric fever	Dengue	No	No	No	No	No
45	41-98yo	Male	4	Gradual	No	15.7	7.1	#NULL!	#NULL!	#NULL!	127	Not enteric fever	Dengue	No	No	No	No	No
22.9	18-25yo	Female	7	Abrupt	Unknown	10.7	8.9	#NULL!	#NULL!	#NULL!	250.3	Not enteric fever	Unknown	No	No	No	No	No
31.9	26-40yo	Female	8	Abrupt	Unknown	13.4	10	76	15	5.06667	298.5	Enteric fever	Unknown	No	No	No	No	No
38.5	26-40yo	Male	3	Gradual	No	13.5	11.1	#NULL!	#NULL!	#NULL!	176	Not enteric fever	Unknown	Yes	Yes	Yes	No	Yes
54.9	41-98yo	Male	6	Gradual	Unknown	12.7	18.7	#NULL!	#NULL!	#NULL!	104.7	Not enteric fever	Leptospira spp	No	No	No	No	No
49.11	41-98yo	Male	5	Gradual	Unknown	14.4	6.7	#NULL!	#NULL!	#NULL!	134	Not enteric fever	Unknown	No	No	No	Yes	No
20.2	18-25yo	Female	4	Abrupt	No	15	11.3	#NULL!	#NULL!	#NULL!	225.1	Enteric fever	Unknown	No	No	No	No	Yes
64.8	41-98yo	Female	2	Abrupt	No	12.9	10	92	6	15.3333	198	Not enteric fever	Unknown	No	Yes	No	No	No
44.7	41-98yo	Female	5	Gradual	No	11.8	4.8	#NULL!	#NULL!	#NULL!	232	Enteric fever	Unknown	No	No	No	Yes	No
55.5	41-98yo	Female	4	Abrupt	No	13.7	9.1	#NULL!	#NULL!	#NULL!	205	Not enteric fever	Unknown	No	No	No	No	No
24	18-25yo	Male	4	Abrupt	Yes	14.7	8.6	81	10	8.1	229	Enteric fever	Probable enteric	No	Yes	No	No	Yes
20.11	18-25yo	Female	8	Gradual	Yes	13.1	6.8	#NULL!	#NULL!	#NULL!	180	Not enteric fever	Unknown	Yes	Yes	No	No	No
60.7	41-98yo	Female	15	Gradual	Unknown	8.6	7.6	#NULL!	#NULL!	#NULL!	254	Not enteric fever	Unknown	Yes	Yes	No	No	No
23.1	18-25yo	Female	5	Abrupt	No	14.6	7.1	#NULL!	#NULL!	#NULL!	229	Enteric fever	Other viral	No	Yes	No	No	No
24.6	18-25yo	Female	7	Gradual	No	14.1	9.3	#NULL!	#NULL!	#NULL!	158	Enteric fever	Probable enteric	No	Yes	No	No	No
19.1	18-25yo	Female	5	Gradual	No	14.1	3.6	#NULL!	#NULL!	#NULL!	71	Not enteric fever	Dengue	No	Yes	No	No	No
38.1	26-40yo	Male	9	Gradual	No	14.7	5.3	#NULL!	#NULL!	#NULL!	106	Enteric fever	Enteric fever	No	No	Yes	Yes	No
25.11	18-25yo	Female	4	Abrupt	No	11.3	4.6	#NULL!	#NULL!	#NULL!	265	Enteric fever	Unknown	Yes	No	No	No	No
61.11	41-98yo	Male	8	Gradual	Yes	10.6	13.6	#NULL!	#NULL!	#NULL!	355	Not enteric fever	Unknown	Yes	No	No	Yes	No
18.9	18-25yo	Female	3	Abrupt	No	13	7.8	#NULL!	#NULL!	#NULL!	170	Not enteric fever	Other viral	No	Yes	No	Yes	No
20.9	18-25yo	Male	6	Gradual	Yes	14.7	6.4	#NULL!	#NULL!	#NULL!	207	Enteric fever	Unknown	Yes	No	No	No	No
25.9	18-25yo	Male	4	Abrupt	Yes	11.9	4.8	53	38	1.39474	139	Enteric fever	Other viral	No	No	No	No	No
35.1	26-40yo	Female	3	Abrupt	No	15.4	6	#NULL!	#NULL!	#NULL!	165	Not enteric fever	Unknown	No	No	No	No	No
35.5	26-40yo	Male	4	Abrupt	No	9.2	20.6	65	21	3.09524	155	Not enteric fever	Other bacterial	No	Yes	No	No	No
22.2	18-25yo	Female	3	Abrupt	No	16.5	19.2	#NULL!	#NULL!	#NULL!	268	Not enteric fever	Unknown	No	No	No	No	No
73.6	41-98yo	Male	1	Abrupt	No	16	31.9	#NULL!	#NULL!	#NULL!	187	Not enteric fever	Other pathogen	Yes	Yes	Yes	No	Yes
44.5	41-98yo	Male	8	Gradual	No	14	12.6	#NULL!	#NULL!	#NULL!	263	Not enteric fever	Unknown	Yes	No	No	No	No
25.2	18-25yo	Male	4	Abrupt	No	16.5	8.6	#NULL!	#NULL!	#NULL!	319	Not enteric fever	Other viral	No	Yes	No	No	No
33.4	26-40yo	Male	3	Abrupt	No	11.5	3.6	#NULL!	#NULL!	#NULL!	69	Not enteric fever	Dengue	No	No	Yes	No	No
18.7	18-25yo	Male	5	Abrupt	Yes	15.9	3.3	#NULL!	#NULL!	#NULL!	76	Not enteric fever	Dengue	No	Yes	No	No	No
44.1	41-98yo	Female	5	Gradual	No	14.7	7.6	#NULL!	#NULL!	#NULL!	115	Enteric fever	Rickettsia spp	No	No	No	No	Yes
52.1	41-98yo	Female	15	Gradual	Unknown	14.5	18.5	#NULL!	#NULL!	#NULL!	225	Not enteric fever	Other viral	No	Yes	No	No	No
52.8	41-98yo	Female	4	Abrupt	No	15	3.9	#NULL!	#NULL!	#NULL!	87	Not enteric fever	Other viral	No	Yes	No	No	No
21.8	18-25yo	Male	6	Abrupt	No	16.2	2.3	#NULL!	#NULL!	#NULL!	29	Not enteric fever	Dengue	No	No	No	No	No
19.3	18-25yo	Male	8	Abrupt	No	17.1	3.9	#NULL!	#NULL!	#NULL!	162	Not enteric fever	Dengue	No	No	No	No	No
20.2	18-25yo	Female	4	Abrupt	Yes	12.6	2.4	#NULL!	#NULL!	#NULL!	129	Not enteric fever	Dengue	No	Yes	No	No	No
21.4	18-25yo	Female	13	Abrupt	Yes	11.5	4.2	#NULL!	#NULL!	#NULL!	105	Enteric fever	Dengue	No	Yes	Yes	No	Yes
18.3	18-25yo	Male	5	Abrupt	No	14.1	2.5	#NULL!	#NULL!	#NULL!	68	Not enteric fever	Dengue	No	No	No	No	No
4.7	1-5yo	Male	3	Abrupt	No	12.5	12.4	64.4	12.3	5.23577	222	Not enteric fever	Unknown	No	Yes	No	No	No
7.4	6-10yo	Male	3	Abrupt	Yes	12.3	7.2	61.4	30.9	1.98706	317	Not enteric fever	Unknown	No	No	No	No	No
1.6	1-5yo	Female	2	Abrupt	No	13.3	16.7	67.6	23	2.93913	335	Not enteric fever	Unknown	No	Yes	No	No	No
2.8	1-5yo	Male	2	Abrupt	No	12.5	10.9	59	31	1.90323	382	Not enteric fever	Unknown	No	Yes	No	No	Yes
14.2	11-17yo	Male	4	Abrupt	No	16.2	5.3	66.4	17	3.90588	81.6	Enteric fever	Unknown	No	No	No	No	No
1.5	1-5yo	Male	2	Abrupt	No	12.5	9.5	71.3	16.6	4.29518	369	Not enteric fever	Unknown	No	No	No	No	No
1.1	1-5yo	Male	1	Abrupt	No	12.5	17.6	68.6	23.1	2.9697	402	Not enteric fever	Unknown	No	No	No	No	No
3.2	1-5yo	Male	8	Abrupt	No	13.1	18.9	59.1	32.8	1.80183	115	Not enteric fever	Unknown	Yes	Yes	No	No	No
9.5	6-10yo	Female	8	Gradual	Unknown	13.1	6.1	66.3	25.3	2.62055	274	Enteric fever	Probable enteric	No	Yes	No	No	No
4.4	1-5yo	Female	5	Gradual	Yes	13	4	70	23.4	2.99145	151	Not enteric fever	Unknown	No	Yes	No	No	No
1.3	1-5yo	Female	#NULL!	Gradual	Unknown	12.8	16.9	63.9	27.3	2.34066	402	Not enteric fever	Unknown	Yes	Yes	No	No	No
5	1-5yo	Female	7	Gradual	Yes	12.2	6.8	47.6	44.5	1.06966	197	Enteric fever	Enteric fever	Yes	No	No	No	No
12.9	11-17yo	Female	4	Gradual	Yes	11.7	3.8	53.4	35.9	1.48747	78	Enteric fever	Probable enteric	Yes	No	Yes	No	No
17.4	11-17yo	Female	4	Gradual	No	12.5	6.3	54.3	31.9	1.70219	356	Not enteric fever	Other viral	Yes	No	Yes	No	Yes
5.4	1-5yo	Male	14	Gradual	Unknown	11.6	5.4	53.8	32.5	1.65538	136	Enteric fever	Probable enteric	Yes	Yes	Yes	No	No
11.2	11-17yo	Female	5	Abrupt	No	13.2	4	43.4	40	1.085	123	Not enteric fever	Dengue	Yes	Yes	No	No	No
2.9	1-5yo	Female	2	Abrupt	No	13	16.3	76.7	17.9	4.28492	346	Not enteric fever	Other viral	Yes	Yes	No	No	No
14.1	11-17yo	Male	6	Abrupt	Unknown	16.4	2.5	52.9	34.1	1.55132	73	Not enteric fever	Dengue	No	Yes	No	No	No
7	6-10yo	Male	4	Abrupt	No	11.2	4.1	41.7	49.9	0.835671	146	Not enteric fever	Unknown	Yes	No	No	No	No
9.1	6-10yo	Male	3	Abrupt	No	13.8	9.2	74.2	14.2	5.22535	325	Enteric fever	Enteric fever	No	Yes	Yes	No	No
2	1-5yo	Male	13	Gradual	Unknown	13	7.2	42.5	50.4	0.843254	154	Not enteric fever	Other viral	No	Yes	No	No	Yes
6.9	6-10yo	Male	4	Abrupt	No	12.9	9.1	56.3	33	1.70606	256	Not enteric fever	Other viral	Yes	No	No	No	No
5.1	1-5yo	Male	4	Abrupt	No	13.4	3.1	64.7	25.9	2.49807	173	Not enteric fever	Unknown	No	No	No	No	No
16	11-17yo	Female	3	Abrupt	No	12.9	2.3	50.7	46.7	1.08565	67	Not enteric fever	Dengue	No	No	No	No	No
7	6-10yo	Female	6	Abrupt	No	8.3	1.6	65.4	17	3.84706	124	Not enteric fever	Unknown	Yes	Yes	No	No	No
10.1	6-10yo	Male	3	Abrupt	No	12.5	14	83.3	9.8	8.5	274	Not enteric fever	Other viral	Yes	Yes	No	No	No
13	11-17yo	Male	4	Abrupt	Unknown	17.1	2.9	58.9	26	2.26538	55.3	Not enteric fever	Dengue	No	No	Yes	No	No
17.5	11-17yo	Male	2	Gradual	Unknown	11.4	8.8	71.8	14.1	5.0922	264	Enteric fever	Enteric fever	Yes	No	No	No	Yes
10	6-10yo	Female	4	Abrupt	No	11.8	4.2	45.7	31.9	1.4326	67	Not enteric fever	Dengue	No	No	Yes	No	No
2.11	1-5yo	Female	3	Gradual	Yes	12.5	4.7	34.6	56.4	0.613475	80.6	Not enteric fever	Dengue	Yes	No	No	No	No
14.1	11-17yo	Male	3	Gradual	No	15.7	10.4	82.6	8.8	9.38636	259	Not enteric fever	Chikungunya	No	Yes	No	No	No
2.8	1-5yo	Male	4	Gradual	Yes	12	4.9	18.5	73.3	0.252387	177	Not enteric fever	Dengue	No	No	Yes	No	No
5.9	1-5yo	Male	6	Abrupt	No	12.1	17.1	83.4	6.2	13.4516	312	Not enteric fever	Unknown	Yes	Yes	No	No	No
15.2	11-17yo	Male	4	Abrupt	Unknown	12.9	2.4	48.6	41.9	1.1599	99	Not enteric fever	Dengue	No	No	Yes	No	No
5.7	1-5yo	Female	3	Abrupt	Yes	12.5	5.7	66.7	25.3	2.63636	288	Not enteric fever	Chikungunya	Yes	Yes	No	Yes	No
12.11	11-17yo	Female	6	Abrupt	Unknown	12.7	3.9	46.9	40.5	1.15802	114	Enteric fever	Probable enteric	Yes	Yes	Yes	No	Yes
4	1-5yo	Female	7	Abrupt	Unknown	9.9	15.3	58.1	24.4	2.38115	397	Not enteric fever	Other viral	Yes	Yes	No	No	No
16.6	11-17yo	Female	4	Abrupt	Unknown	12.1	17.9	66.9	28.5	2.34737	235	Not enteric fever	Unknown	No	No	Yes	No	No
1.1	1-5yo	Male	6	Gradual	Unknown	10.8	6.2	35.3	52	0.678846	104	Enteric fever	Rickettsia spp	No	Yes	No	No	No
4.6	1-5yo	Male	3	Gradual	Yes	12	5.5	67.5	23.6	2.86017	157	Enteric fever	Enteric fever	Yes	Yes	Yes	No	No
17.7	11-17yo	Female	7	Gradual	Unknown	10.9	3.3	59.1	31.8	1.85849	116	Enteric fever	Probable enteric	Yes	No	No	No	No
7.9	6-10yo	Male	1	Abrupt	No	12.3	23	15.5	4.8	3.22917	274	Not enteric fever	Unknown	Yes	No	No	No	No
5.4	1-5yo	Male	2	Abrupt	Unknown	12.7	15.5	84.9	10.9	7.78899	358	Not enteric fever	Unknown	Yes	Yes	No	No	No
5.2	1-5yo	Male	7	Abrupt	Yes	12.1	6.8	58.4	33	1.7697	266	Enteric fever	Enteric fever	Yes	Yes	No	No	Yes
8.8	6-10yo	Male	1	Abrupt	No	12.5	11.5	77.2	14.4	5.36111	245	Not enteric fever	Unknown	No	No	No	No	No
13	11-17yo	Male	6	Abrupt	No	13.3	17.3	88.1	6.6	13.3485	245	Not enteric fever	Leptospira spp	Yes	No	No	Yes	No
7.4	6-10yo	Male	5	Abrupt	No	12.7	10.1	67	19.7	3.40102	297	Not enteric fever	Unknown	No	No	Yes	No	No
11.8	11-17yo	Male	4	Abrupt	No	14.3	3.1	63.8	19.9	3.20603	100	Not enteric fever	Dengue	Yes	No	Yes	No	No
9	6-10yo	Male	6	Abrupt	Unknown	15	1.7	49	36.9	1.32791	189	Not enteric fever	Dengue	No	No	No	No	No
15.8	11-17yo	Male	2	Abrupt	No	14.9	5.4	84.7	7.7	11	185	Not enteric fever	Chikungunya	Yes	No	No	No	No
16.9	11-17yo	Male	5	Abrupt	No	15.9	2.5	39.8	42	0.947619	85	Not enteric fever	Unknown	No	No	No	No	No
14.11	11-17yo	Male	2	Abrupt	No	12.3	3.8	83	11.3	7.34513	205	Not enteric fever	Chikungunya	Yes	No	No	No	No
10	6-10yo	Male	5	Abrupt	No	12.7	0.8	36.7	43.7	0.839817	95	Not enteric fever	Dengue	No	No	No	No	Yes
5.1	1-5yo	Male	2	Gradual	No	14.2	15.4	85.1	6	14.1833	300	Not enteric fever	Other viral	No	Yes	No	No	No
5.7	1-5yo	Male	4	Abrupt	Unknown	12.4	4.3	70.8	24.5	2.8898	229	Not enteric fever	Dengue	No	No	No	No	No
15.5	11-17yo	Female	3	Abrupt	No	14.4	5.2	68.1	20.2	3.37129	70	Not enteric fever	Dengue	Yes	No	Yes	No	No
12	11-17yo	Female	5	Abrupt	Unknown	14.1	2.8	69.7	26.4	2.64015	91	Not enteric fever	Dengue	Yes	Yes	Yes	No	No
15.3	11-17yo	Male	4	Abrupt	No	16.4	1.4	59.1	26.8	2.20522	46	Not enteric fever	Dengue	Yes	No	No	No	No
15.1	11-17yo	Female	3	Abrupt	Yes	12.1	2.7	52.3	30.2	1.73179	10	Not enteric fever	Dengue	No	No	No	No	No
3.1	1-5yo	Female	6	Abrupt	Yes	11.6	7.2	58.7	28.7	2.0453	167	Not enteric fever	Other viral	No	Yes	Yes	No	No
10	6-10yo	Female	3	Gradual	Unknown	13	2.8	61.9	27.8	2.22662	123	Not enteric fever	Dengue	Yes	No	No	No	No
16	11-17yo	Female	2	Abrupt	No	12.7	4.9	79.5	12.6	6.30952	160	Not enteric fever	Unknown	Yes	Yes	Yes	No	Yes
13.2	11-17yo	Male	#NULL!	Abrupt	Unknown	12.7	3.5	68.4	21.6	3.16667	149	Enteric fever	Rickettsia spp	No	Yes	Yes	No	No
11.6	11-17yo	Male	4	Abrupt	No	14.9	3.3	71.5	18.7	3.82353	57	Not enteric fever	Dengue	No	No	No	No	No
10.5	6-10yo	Female	4	Abrupt	Unknown	15.2	3.2	74.5	14.8	5.03378	72	Not enteric fever	Dengue	Yes	No	Yes	No	No
16.5	11-17yo	Male	5	Abrupt	No	14.2	3.3	75.5	17.5	4.31429	103	Not enteric fever	Dengue	Yes	No	No	No	No
6.11	6-10yo	Female	4	Abrupt	Yes	13.1	2.9	60.4	25.5	2.36863	74	Not enteric fever	Dengue	No	No	Yes	No	No
16.3	11-17yo	Female	4	Gradual	Yes	14.2	1.9	66.7	22.6	2.95133	107	Not enteric fever	Dengue	Yes	No	No	Yes	No
16	11-17yo	Male	3	Abrupt	No	13.6	6.2	86.5	6.8	12.7206	131	Not enteric fever	Dengue	Yes	No	No	No	No
8.8	6-10yo	Male	5	Abrupt	Unknown	12.9	3.3	53.2	27.3	1.94872	90	Not enteric fever	Dengue	Yes	No	Yes	No	No
17.11	11-17yo	Male	4	Abrupt	No	12.4	3.2	28	18.4	1.52174	107	Not enteric fever	Dengue	Yes	No	Yes	No	No
17.1	11-17yo	Female	5	Abrupt	Yes	12	2.4	33.3	37	0.9	67.5	Not enteric fever	Dengue	Yes	No	No	No	No
15.6	11-17yo	Male	5	Abrupt	Yes	14.4	5.4	76.4	15.1	5.0596	57.5	Enteric fever	Rickettsia spp	Yes	No	No	No	No
17.11	11-17yo	Female	5	Abrupt	Unknown	13.7	5.7	50.6	25.4	1.99213	77	Not enteric fever	Dengue	No	No	No	No	No
6.6	6-10yo	Female	5	Gradual	Unknown	12.3	2.3	17.6	77.8	0.226221	187	Enteric fever	Dengue	No	No	No	No	No
17.9	11-17yo	Male	8	Abrupt	No	14.1	6.1	65.9	22.2	2.96847	112	Enteric fever	Rickettsia spp	Yes	No	No	No	No
14.11	11-17yo	Female	6	Gradual	Unknown	13.3	9.4	72.6	16.9	4.29586	372	Not enteric fever	Other viral	No	No	No	No	No
1.1	1-5yo	Male	1	Abrupt	No	11.9	18.8	80.7	9.7	8.31959	488	Not enteric fever	Unknown	No	No	No	No	No
16.8	11-17yo	Male	4	Abrupt	Unknown	16.1	3.2	65.1	18.8	3.46277	66	Not enteric fever	Dengue	No	No	No	No	No
15.6	11-17yo	Female	5	Gradual	Unknown	13.9	7.7	74.5	13.9	5.35971	227	Enteric fever	Enteric fever	Yes	Yes	No	Yes	No
15	11-17yo	Male	5	Abrupt	Yes	15.2	4.6	58.6	25.7	2.28016	111	Not enteric fever	Dengue	No	No	No	No	No
15.9	11-17yo	Male	4	Abrupt	Yes	15.4	2.8	62	27.6	2.24638	57	Not enteric fever	Dengue	Yes	No	No	No	No
16.3	11-17yo	Female	5	Abrupt	Unknown	15.7	3.1	45.8	46.8	0.978632	32	Not enteric fever	Dengue	No	Yes	No	No	No
15.8	11-17yo	Male	3	Abrupt	Unknown	14.3	6.5	74.4	15.7	4.73885	44.6	Not enteric fever	Dengue	Yes	No	Yes	No	No
19.2	18-25yo	Male	3	Abrupt	No	16.6	8.9	83.8	11.9	7.04202	156	Enteric fever	Leptospira spp	Yes	No	No	No	No
22.5	18-25yo	Female	2	Abrupt	No	11.7	13.4	81.6	9.2	8.86957	323	Not enteric fever	Unknown	No	No	No	No	No
22	18-25yo	Female	7	Abrupt	Yes	11.7	6.8	66.9	19.1	3.50262	90	Enteric fever	Unknown	No	No	No	No	No
44	41-98yo	Male	9	Gradual	Yes	13.8	7	73.8	18.9	3.90476	173	Enteric fever	Dengue	No	No	No	No	No
98	41-98yo	Female	0	Gradual	No	10.5	11.7	85.8	7.8	11	218	Not enteric fever	Dengue	No	No	No	No	Yes
23	18-25yo	Male	9	Abrupt	No	16.4	7.4	61.1	28.9	2.11419	166	Enteric fever	Dengue	No	No	No	No	Yes
80	41-98yo	Female	1	Abrupt	No	13.5	5.8	81.2	11.1	7.31532	214	Enteric fever	Dengue	No	No	No	Yes	No
18.5	18-25yo	Male	4	Abrupt	No	16.8	7.7	79.1	11.5	6.87826	212	Not enteric fever	Unknown	No	Yes	No	No	No
22.11	18-25yo	Male	#NULL!	Abrupt	Yes	13.9	11.4	84.7	9.9	8.55556	74	Enteric fever	Probable enteric	No	No	No	Yes	No
40.11	26-40yo	Female	1	Abrupt	No	14.2	22.4	81.4	14.5	5.61379	346	Not enteric fever	Unknown	Yes	No	Yes	No	Yes
38	26-40yo	Male	3	Gradual	No	17.7	15.1	88.3	8.8	10.0341	225	Not enteric fever	Unknown	No	No	Yes	No	Yes
45	41-98yo	Female	6	Abrupt	No	11.7	9.4	49.5	42.1	1.17577	151	Not enteric fever	Unknown	No	No	No	No	No
20.6	18-25yo	Female	5	Abrupt	No	13.6	3.6	80	14	5.71429	111	Not enteric fever	Rickettsia spp	No	No	Yes	No	No
36.1	26-40yo	Male	8	Gradual	Unknown	13	11.9	83.7	9.2	9.09783	303	Not enteric fever	Rickettsia spp	Yes	No	No	No	Yes
30.7	26-40yo	Male	0	Gradual	No	7.4	7.9	64.7	30.4	2.12829	275	Not enteric fever	Unknown	No	Yes	No	No	Yes
46	41-98yo	Male	5	Gradual	Yes	15.3	9.9	73.6	13.3	5.53383	140	Enteric fever	Rickettsia spp	Yes	Yes	No	No	No
55	41-98yo	Male	5	Abrupt	Unknown	11.4	15.5	83.9	6.2	13.5323	17	Not enteric fever	Leptospira spp	Yes	No	Yes	No	No
41.8	41-98yo	Male	4	Abrupt	Yes	16.1	3.7	61.6	26.5	2.32453	268	Enteric fever	Rickettsia spp	Yes	No	No	No	No
34.7	26-40yo	Female	6	Gradual	Unknown	14	3.6	76.1	16	4.75625	147	Enteric fever	Unknown	No	Yes	No	No	No
76.1	41-98yo	Female	1	Abrupt	Unknown	12	5.3	87	8.8	9.88636	138	Not enteric fever	Other bacterial	No	No	Yes	No	No
60	41-98yo	Female	1	Abrupt	No	12.7	11.1	80.5	11.7	6.88034	217	Not enteric fever	Unknown	Yes	No	Yes	No	Yes
24	18-25yo	Male	2	Abrupt	No	17.3	13.3	73	15.8	4.62025	238	Not enteric fever	Chikungunya	No	No	No	No	No
59.11	41-98yo	Male	7	Abrupt	No	9.2	11.8	74.4	13.2	5.63636	277	Not enteric fever	Rickettsia spp	No	No	No	No	Yes
28.6	26-40yo	Female	3	Abrupt	Yes	14.7	5	79.1	12.6	6.27778	219	Enteric fever	Unknown	No	No	No	No	No
63.1	41-98yo	Male	1	Abrupt	No	14.7	9.7	78.1	13.6	5.74265	159	Not enteric fever	Unknown	No	No	No	No	Yes
18.11	18-25yo	Male	4	Abrupt	No	15.4	1.7	43.6	38	1.14737	81.5	Not enteric fever	Dengue	Yes	No	No	No	No
19	18-25yo	Female	3	Abrupt	Unknown	12.7	4	54.2	29.3	1.84983	222	Not enteric fever	Other viral	Yes	Yes	No	No	No
23.7	18-25yo	Male	5	Abrupt	No	13.8	13	36.9	32.7	1.12844	23	Not enteric fever	Dengue	No	No	No	No	No
85	41-98yo	Female	4	Abrupt	Unknown	15.8	15.6	77.5	11.6	6.68103	167	Not enteric fever	Leptospira spp	Yes	No	No	No	No
53	41-98yo	Male	6	Abrupt	No	13.3	17.4	82.6	10.1	8.17822	327	Not enteric fever	Unknown	No	No	No	No	No
51.11	41-98yo	Female	2	Abrupt	Unknown	12.9	17.5	81	8.9	9.10112	274	Not enteric fever	Rickettsia spp	No	Yes	No	No	Yes
21	18-25yo	Male	3	Abrupt	No	14.7	7.7	75.3	19.1	3.94241	61	Not enteric fever	Leptospira spp	No	No	No	No	No
43	41-98yo	Female	7	Gradual	Unknown	12.4	11.1	88.3	6.7	13.1791	125	Enteric fever	Probable enteric	No	No	No	No	Yes
28	26-40yo	Female	1	Gradual	No	13.9	8.5	7.3	20	0.365	92	Enteric fever	Enteric fever	No	No	No	No	No
28.9	26-40yo	Male	1	Abrupt	No	9.4	5.8	74.4	12.5	5.952	320	Not enteric fever	Unknown	No	No	No	No	Yes
28.6	26-40yo	Male	5	Gradual	Unknown	7.9	13	78.8	6.5	12.1231	223	Not enteric fever	Unknown	Yes	Yes	No	No	Yes
23.8	18-25yo	Female	7	Gradual	Yes	13.8	5.8	26.6	66.4	0.400602	74	Enteric fever	Enteric fever	Yes	No	No	No	Yes
21.7	18-25yo	Female	8	Abrupt	Yes	12	5.4	69	24.3	2.83951	269	Not enteric fever	Other viral	No	Yes	No	No	No
29.9	26-40yo	Male	7	Gradual	Unknown	8.6	6	69.7	19.6	3.55612	404	Not enteric fever	Unknown	Yes	Yes	No	Yes	No
18.3	18-25yo	Female	5	Abrupt	Yes	13.5	3.9	68.2	23.3	2.92704	34	Not enteric fever	Dengue	No	No	Yes	No	No
27.3	26-40yo	Male	2	Abrupt	Yes	12	5.6	64	23.3	2.74678	306	Not enteric fever	Unknown	No	Yes	No	No	Yes
28.7	26-40yo	Male	1	Abrupt	No	5.9	5.6	70.7	21	3.36667	511	Not enteric fever	Unknown	Yes	No	No	No	Yes
27.8	26-40yo	Male	9	Abrupt	Unknown	15.7	7.5	62.9	24.5	2.56735	177	Enteric fever	Rickettsia spp	No	No	No	No	Yes
56.3	41-98yo	Female	2	Gradual	Unknown	11.3	7	74.7	16.1	4.63975	136	Not enteric fever	Unknown	No	No	No	No	No
58.3	41-98yo	Male	1	Abrupt	Unknown	13.6	15.9	73.9	11.9	6.21008	410	Not enteric fever	Unknown	No	No	Yes	No	Yes
26.1	26-40yo	Female	8	Abrupt	Unknown	14.3	3.7	41.7	44.8	0.930804	96	Enteric fever	Probable enteric	No	No	No	No	No
59.1	41-98yo	Male	8	Abrupt	Unknown	13	10.7	72.1	17	4.24118	245	Not enteric fever	Unknown	No	Yes	No	No	Yes
44.4	41-98yo	Male	6	Abrupt	Yes	14.6	6.7	70.8	19	3.72632	54	Not enteric fever	Rickettsia spp	No	No	Yes	No	No
50	41-98yo	Female	2	Abrupt	No	14.2	16.3	85.8	8.8	9.75	370	Not enteric fever	Other bacterial	No	No	No	No	No
34.11	26-40yo	Male	7	Gradual	Yes	13.1	16.5	66.7	25.6	2.60547	215	Enteric fever	Unknown	No	Yes	No	No	No
35.2	26-40yo	Male	6	Abrupt	Yes	15.4	7.1	58.1	30.6	1.89869	173	Not enteric fever	Rickettsia spp	No	No	No	No	No
20.4	18-25yo	Male	7	Abrupt	Unknown	13.3	6.4	66	24.8	2.66129	122	Enteric fever	Rickettsia spp	Yes	No	Yes	No	No
51	41-98yo	Male	5	Gradual	No	15.4	5.9	69	23	3	28	Not enteric fever	Rickettsia spp	No	Yes	No	No	No
40.4	26-40yo	Male	9	Abrupt	Yes	13.6	8.8	86.7	9	9.63333	91	Not enteric fever	Rickettsia spp	No	No	No	No	Yes
30.4	26-40yo	Male	2	Abrupt	Unknown	16.8	8	73.7	19.3	3.81865	45	Not enteric fever	Unknown	No	No	No	No	No
19.9	18-25yo	Male	3	Gradual	No	16.6	2.8	47.1	45.9	1.02614	88	Not enteric fever	Dengue	No	No	No	No	No
19.4	18-25yo	Female	5	Abrupt	Unknown	14	7.1	71.6	22	3.25455	108	Enteric fever	Rickettsia spp	No	Yes	No	No	No
19.1	18-25yo	Male	5	Abrupt	Unknown	17.7	7.2	70.7	21.2	3.33491	85	Enteric fever	Unknown	No	No	No	No	No
20.7	18-25yo	Male	7	Abrupt	Unknown	16.1	2.7	36.7	47.9	0.76618	43	Not enteric fever	Dengue	No	No	No	No	No
19.2	18-25yo	Male	5	Abrupt	No	14.6	2.6	51.9	35.1	1.47863	72	Not enteric fever	Dengue	No	No	No	No	No
30.8	26-40yo	Male	4	Abrupt	No	15.4	8.7	89.3	3.7	24.1351	48	Not enteric fever	Unknown	No	Yes	No	No	No
37.2	26-40yo	Male	3	Abrupt	Yes	14.7	5.6	87.1	10.8	8.06481	133	Not enteric fever	Leptospira spp	No	No	No	No	No
43.6	41-98yo	Female	5	Gradual	Yes	7.1	8.2	81.3	13.2	6.15909	413	Not enteric fever	Unknown	Yes	No	Yes	No	Yes
20.2	18-25yo	Male	5	Abrupt	Yes	13.8	7.3	56.4	29.3	1.92491	235	Not enteric fever	Other viral	No	No	No	No	No
18.1	18-25yo	Male	6	Abrupt	No	14.9	4.2	45.9	33.4	1.37425	58	Not enteric fever	Dengue	No	No	No	No	No
27.7	26-40yo	Male	4	Abrupt	No	14.9	6.7	74.7	15.9	4.69811	272	Not enteric fever	Unknown	No	Yes	No	No	No
38.5	26-40yo	Male	5	Abrupt	No	13.1	3	69.4	19.7	3.52284	106	Enteric fever	Enteric fever	Yes	No	Yes	No	Yes
56	41-98yo	Male	1	Abrupt	No	14.2	20.6	86.9	9.9	8.77778	264	Not enteric fever	Unknown	No	No	Yes	No	Yes
48	41-98yo	Male	3	Abrupt	Unknown	11.5	9.6	92.1	3.8	24.2368	45	Not enteric fever	Leptospira spp	No	No	No	No	Yes
23.8	18-25yo	Female	4	Abrupt	Yes	12.5	3.5	67.1	27.1	2.47601	145	Not enteric fever	Unknown	No	No	No	No	No
34	26-40yo	Female	4	Abrupt	No	13.1	22.7	95.7	2	47.85	294	Not enteric fever	Unknown	No	No	No	No	No
21.3	18-25yo	Male	3	Abrupt	No	15.3	3.8	66.3	13.5	4.91111	166	Not enteric fever	Dengue	No	No	No	No	No
20.3	18-25yo	Male	4	Abrupt	No	13.6	1.8	64.8	23.2	2.7931	110	Not enteric fever	Dengue	No	No	No	No	No
34	26-40yo	Female	2	Abrupt	No	10.7	4.8	89.4	4	22.35	96.3	Not enteric fever	Dengue	No	Yes	No	No	No
37.11	26-40yo	Male	3	Abrupt	No	13.7	3.4	66.5	14.8	4.49324	193	Not enteric fever	Chikungunya	No	No	Yes	No	Yes
22	18-25yo	Female	4	Gradual	Unknown	13.2	8.3	77.4	13.8	5.6087	302	Enteric fever	Probable enteric	Yes	Yes	Yes	No	Yes
28.6	26-40yo	Female	3	Abrupt	Yes	13.6	5.1	74	14.8	5	137	Enteric fever	Other bacterial	Yes	No	No	Yes	No
49	41-98yo	Male	5	Gradual	Unknown	13	16	88	5.2	16.9231	394	Not enteric fever	Unknown	Yes	Yes	No	Yes	No
21	18-25yo	Male	5	Abrupt	Yes	15.2	1.8	66.7	26.2	2.5458	111	Not enteric fever	Dengue	No	No	Yes	No	No
48.11	41-98yo	Male	2	Abrupt	No	14.9	5.6	74.7	15.4	4.85065	162	Not enteric fever	Dengue	No	No	No	No	No
20	18-25yo	Female	4	Abrupt	No	12.2	12.4	82.5	11.7	7.05128	312	Not enteric fever	Unknown	No	No	No	No	No
59.1	41-98yo	Female	3	Gradual	Unknown	7.3	25.4	92.4	4.6	20.087	350	Not enteric fever	Unknown	Yes	No	Yes	No	No
40.1	26-40yo	Male	10	Abrupt	Unknown	11.7	7.7	83.6	8.2	10.1951	150	Not enteric fever	Rickettsia spp	Yes	No	Yes	No	No
27	26-40yo	Male	6	Abrupt	No	12.5	5.4	81.4	14.6	5.57534	188	Enteric fever	Enteric fever	No	No	No	No	Yes
57.7	41-98yo	Male	3	Abrupt	No	13.9	8	91.9	6.6	13.9242	85	Not enteric fever	Other bacterial	No	No	Yes	Yes	No
59.8	41-98yo	Male	3	Abrupt	No	15.5	10.1	86.6	5	17.32	195	Not enteric fever	Unknown	Yes	No	Yes	No	Yes
19.11	18-25yo	Female	3	Gradual	No	11	16.5	86.7	5.4	16.0556	233	Not enteric fever	Unknown	Yes	Yes	Yes	Yes	No
57.5	41-98yo	Female	2	Abrupt	No	12.6	11	82.8	10.6	7.81132	219	Not enteric fever	Probable enteric	No	Yes	Yes	No	Yes
21.11	18-25yo	Male	7	Abrupt	Unknown	13.9	8.7	76	13.9	5.46763	150	Enteric fever	Unknown	Yes	Yes	No	No	No
21.1	18-25yo	Male	10	Gradual	Yes	11.2	7.8	73.4	14.2	5.16901	335	Not enteric fever	Unknown	Yes	Yes	No	No	No
18	18-25yo	Male	4	Abrupt	No	14.3	4.2	75.6	18.7	4.04278	143	Enteric fever	Unknown	No	No	No	No	No
26.1	26-40yo	Male	4	Gradual	No	15.3	3.9	50.8	26.8	1.89552	106	Enteric fever	Unknown	No	No	No	No	No
26	26-40yo	Female	6	Abrupt	Yes	13.4	2.8	76.8	16.1	4.77019	154	Enteric fever	Unknown	No	No	No	No	No
30.2	26-40yo	Female	3	Abrupt	No	11.5	6.2	85.8	11.8	7.27119	134	Not enteric fever	Unknown	Yes	No	No	No	No
64.1	41-98yo	Female	9	Gradual	Unknown	14	3.9	67.4	18.4	3.66304	90	Enteric fever	Unknown	No	Yes	No	No	No
23.3	18-25yo	Female	5	Abrupt	Yes	13.9	6.1	66.8	23.6	2.83051	127	Not enteric fever	Unknown	No	No	No	No	No
56.6	41-98yo	Male	4	Gradual	No	13.9	20.3	90.9	4.7	19.3404	204	Not enteric fever	Unknown	No	No	No	No	Yes
29.3	26-40yo	Female	7	Gradual	Unknown	10.9	4.8	71	20.7	3.42995	110	Not enteric fever	Rickettsia spp	Yes	No	No	No	No
21	18-25yo	Male	4	Abrupt	Unknown	15.4	2.3	47.6	43.3	1.09931	89	Not enteric fever	Unknown	Yes	Yes	No	No	No
34	26-40yo	Male	4	Abrupt	Unknown	13	8.6	90.1	4.1	21.9756	74	Not enteric fever	Leptospira spp	No	No	Yes	No	Yes
24.6	18-25yo	Male	4	Gradual	Unknown	15.3	6.7	75.1	16.3	4.60736	133	Not enteric fever	Unknown	Yes	No	No	No	No
24.4	18-25yo	Male	3	Abrupt	No	16.7	4.6	64.4	24.2	2.66116	173	Not enteric fever	Other viral	No	No	No	No	No
25	18-25yo	Male	3	Abrupt	No	12.4	2.9	63.2	19.9	3.17588	128	Enteric fever	Unknown	No	No	No	No	No
50	41-98yo	Male	5	Abrupt	No	13.1	7.1	47.2	36.5	1.29315	77	Not enteric fever	Unknown	Yes	No	No	No	No
54.2	41-98yo	Male	5	Gradual	Yes	10.4	13.5	67.8	22.7	2.98678	280	Enteric fever	Unknown	Yes	No	No	No	No
33	26-40yo	Male	7	Gradual	Unknown	14.1	6	70	19.6	3.57143	124	Enteric fever	Rickettsia spp	No	No	No	No	No
55.7	41-98yo	Female	#NULL!	Gradual	Yes	13.7	6.7	74.8	19.4	3.85567	138	Enteric fever	Unknown	No	No	No	No	Yes
55	41-98yo	Female	4	Abrupt	Yes	13.2	3.9	80.6	8.4	9.59524	50	Not enteric fever	Other viral	No	No	Yes	No	No
70.5	41-98yo	Female	3	Abrupt	Unknown	11.3	11.3	71.6	15.1	4.74172	280	Not enteric fever	Unknown	No	No	No	No	No
40.5	26-40yo	Male	5	Abrupt	Unknown	16.1	5.2	80	14.3	5.59441	126	Not enteric fever	Rickettsia spp	No	No	No	No	No
27.2	26-40yo	Female	3	Gradual	Unknown	12.1	7.5	73.3	16.9	4.33728	168	Not enteric fever	Rickettsia spp	No	No	No	Yes	No
60.11	41-98yo	Male	8	Gradual	Unknown	13.9	6.8	75.2	14.9	5.04698	142	Enteric fever	Rickettsia spp	No	No	Yes	No	Yes
47	41-98yo	Male	7	Gradual	Unknown	12.2	18.1	77.3	14.4	5.36806	239	Not enteric fever	Unknown	Yes	Yes	Yes	No	No
45.4	41-98yo	Female	8	Gradual	No	16.2	6.4	66.8	21.8	3.06422	69	Enteric fever	Rickettsia spp	No	Yes	No	No	Yes
50	41-98yo	Male	6	Gradual	No	13.7	8.7	87.3	6.9	12.6522	253	Not enteric fever	Leptospira spp	No	No	No	No	No
61.1	41-98yo	Male	8	Gradual	Unknown	14	8.3	72	15	4.8	64	Enteric fever	Rickettsia spp	No	No	No	No	No
23.1	18-25yo	Female	6	Gradual	Unknown	11.3	1.2	55.3	26.8	2.06343	113	Enteric fever	Dengue	No	No	No	No	No
50.6	41-98yo	Female	7	Gradual	Unknown	13.2	3.2	50.4	36.2	1.39227	158	Enteric fever	Unknown	No	No	No	Yes	No
19.3	18-25yo	Male	7	Abrupt	Unknown	15.2	3.3	77.1	19.2	4.01562	103	Enteric fever	Rickettsia spp	No	No	No	Yes	No
18.5	18-25yo	Female	4	Abrupt	Unknown	14.3	3.7	66.5	25.5	2.60784	68	Not enteric fever	Dengue	No	No	No	No	No
39	26-40yo	Female	4	Abrupt	Unknown	13.6	3.3	84.6	11.7	7.23077	147	Not enteric fever	Other viral	No	Yes	Yes	No	No
25	18-25yo	Male	4	Abrupt	Unknown	12.1	8	92	5.5	16.7273	10	Not enteric fever	Dengue	No	No	No	No	Yes
65.1	41-98yo	Male	1	Abrupt	Unknown	9.7	21	95.8	0	#NULL!	118	Not enteric fever	Other bacterial	No	No	Yes	No	Yes
22.1	18-25yo	Male	4	Gradual	Unknown	13.1	4.3	66.2	19.4	3.41237	156	Enteric fever	Enteric fever	No	No	No	No	No
24.1	18-25yo	Female	5	Gradual	Unknown	6	9.8	71	21	3.38095	216	Not enteric fever	Unknown	No	Yes	No	No	No
24.5	18-25yo	Male	3	Abrupt	Unknown	15.4	14.2	92.2	3.9	23.641	214	Not enteric fever	Other viral	Yes	Yes	No	No	No
19.4	18-25yo	Male	5	Abrupt	Unknown	15.7	4.6	70.3	15	4.68667	152	Not enteric fever	Other viral	No	Yes	No	No	No
61.1	41-98yo	Female	4	Abrupt	No	12.7	8.7	82.4	10.2	8.07843	53	Not enteric fever	Unknown	No	Yes	No	No	No
52.5	41-98yo	Male	1	Abrupt	Unknown	15.1	11.9	88.5	6.5	13.6154	182	Not enteric fever	Probable enteric	No	No	No	No	Yes
73.9	41-98yo	Female	7	Gradual	Unknown	10.7	13.9	86.1	5.8	14.8448	211	Not enteric fever	Other bacterial	Yes	No	No	No	Yes
19.2	18-25yo	Female	4	Abrupt	Unknown	13.3	5.9	76.8	14.1	5.44681	58	Not enteric fever	Dengue	No	No	No	No	No
50	41-98yo	Male	4	Abrupt	Unknown	12.4	7.6	94	3.2	29.375	51	Not enteric fever	Leptospira spp	Yes	Yes	No	No	No
18.4	18-25yo	Female	3	Abrupt	No	11.2	1.9	73.1	20.4	3.58333	87	Not enteric fever	Dengue	Yes	No	No	No	No
28.6	26-40yo	Female	4	Abrupt	No	15.3	1.7	42.2	34.1	1.23754	55	Not enteric fever	Dengue	Yes	No	No	No	No
14.6	11-17yo	Male	3	Abrupt	No	12.6	23.7	84.4	7.8	10.8205	290	Not enteric fever	Other bacterial	Yes	No	Yes	No	No
3.11	1-5yo	Female	3	Abrupt	No	13.8	3	38.8	46.2	0.839827	223	Not enteric fever	Dengue	No	Yes	No	No	No
2.6	1-5yo	Female	1	Gradual	No	7.4	6.4	47.6	43.2	1.10185	217	Not enteric fever	Unknown	No	No	No	No	No
5.7	1-5yo	Male	4	Abrupt	Unknown	13	28.8	92.8	4.1	22.6341	158	Not enteric fever	Other bacterial	Yes	Yes	No	No	No
7.5	6-10yo	Male	5	Abrupt	Yes	13.8	8.7	52.3	37.6	1.39096	150	Not enteric fever	Dengue	Yes	No	No	No	No
12.5	11-17yo	Male	12	Abrupt	Yes	13.5	3.1	81.8	11.2	7.30357	127	Not enteric fever	Dengue	Yes	No	Yes	No	No
13	11-17yo	Male	5	Abrupt	Unknown	13.5	2.9	50.8	31.9	1.59248	122	Not enteric fever	Dengue	No	No	Yes	No	No
1.1	1-5yo	Male	1	Abrupt	No	12.4	6	57.8	33.2	1.74096	21	Not enteric fever	Dengue	No	Yes	No	No	No
5.5	1-5yo	Female	11	Abrupt	Unknown	11.7	4.7	42.1	36.4	1.15659	119	Enteric fever	Rickettsia spp	Yes	No	No	Yes	No
3	1-5yo	Male	2	Abrupt	No	11.5	13.5	87.3	7.2	12.125	423	Not enteric fever	Unknown	No	Yes	No	No	No
7.1	6-10yo	Female	1	Abrupt	No	12.1	11.7	83.3	8.1	10.284	229	Not enteric fever	Unknown	No	Yes	No	No	No
1.8	1-5yo	Male	4	Abrupt	Yes	11	3.8	37.4	47.6	0.785714	146	Not enteric fever	Dengue	Yes	No	No	No	No
2	1-5yo	Female	4	Abrupt	Yes	12.3	2.8	47.1	39	1.20769	164	Not enteric fever	Other viral	No	No	No	No	No
1.9	1-5yo	Male	1	Abrupt	No	11.2	14.9	70.8	19.8	3.57576	233	Not enteric fever	Unknown	No	Yes	No	No	No
2.6	1-5yo	Male	0	Abrupt	No	10.8	4.6	77.8	11.8	6.59322	208	Not enteric fever	Unknown	Yes	No	No	No	Yes
3.6	1-5yo	Female	1	Abrupt	No	12.1	9.2	71.9	17.5	4.10857	264	Not enteric fever	Unknown	No	Yes	No	No	No
6.2	6-10yo	Male	4	Abrupt	No	11	3.4	20	70.6	0.283286	64	Not enteric fever	Dengue	Yes	No	Yes	No	No
4.2	1-5yo	Female	4	Abrupt	Unknown	11.9	35	82.5	11	7.5	436	Not enteric fever	Unknown	Yes	Yes	No	No	No
1.5	1-5yo	Female	1	Gradual	No	12.1	25.5	53.2	38.5	1.38182	433	Not enteric fever	Unknown	No	No	No	No	No
4.8	1-5yo	Male	8	Abrupt	No	7.4	11.9	57.6	33.6	1.71429	271	Not enteric fever	Probable enteric	Yes	No	No	No	Yes
2.6	1-5yo	Female	5	Gradual	Yes	10.4	11	70.5	19.9	3.54271	299	Not enteric fever	Unknown	No	Yes	No	No	No
4.1	1-5yo	Male	4	Gradual	No	13.8	3	33	57.9	0.569948	152	Not enteric fever	Dengue	No	No	No	No	No
2	1-5yo	Male	#NULL!	Gradual	No	11.7	13	73.7	14.3	5.15385	404	Not enteric fever	Chikungunya	No	Yes	No	No	No
12.6	11-17yo	Male	2	Abrupt	No	12.2	16.1	91.4	4.9	18.6531	340	Not enteric fever	Unknown	No	Yes	Yes	No	No
1.4	1-5yo	Female	12	Abrupt	No	12.4	11.1	41.9	52.2	0.802682	270	Not enteric fever	Other bacterial	No	Yes	No	No	No
17.8	11-17yo	Male	3	Abrupt	No	14.2	1.4	41.6	50.4	0.825397	133	Not enteric fever	Dengue	No	No	Yes	No	No
1.1	1-5yo	Female	13	Gradual	Unknown	10	14.5	72.8	24.9	2.92369	30	Not enteric fever	Unknown	No	Yes	No	No	No
17.1	11-17yo	Female	5	Abrupt	Yes	13.1	1.7	32.1	31.1	1.03215	67	Not enteric fever	Dengue	No	Yes	No	No	Yes
1.5	1-5yo	Female	2	Gradual	Yes	11.9	6	40.3	46.1	0.874187	294	Not enteric fever	Other viral	No	Yes	No	No	No
3.7	1-5yo	Female	2	Gradual	No	11.2	11.3	33.6	59.4	0.565657	322	Not enteric fever	Dengue	No	Yes	No	No	No
6.6	6-10yo	Male	2	Abrupt	No	11	13.3	76.9	20.6	3.73301	221	Not enteric fever	Dengue	No	Yes	No	No	No
5.9	1-5yo	Male	5	Gradual	No	11.8	1.7	56.6	33	1.71515	172	Not enteric fever	Dengue	No	No	No	No	No
3	1-5yo	Male	6	Gradual	Yes	0	0	#NULL!	#NULL!	#NULL!	0	Not enteric fever	Other viral	No	Yes	No	No	No
7.9	6-10yo	Female	4	Abrupt	Yes	15	3.5	65.6	31.2	2.10256	161	Enteric fever	Dengue	Yes	No	No	No	No
5.2	1-5yo	Female	1	Abrupt	No	11.8	36.9	85.4	11	7.76364	389	Not enteric fever	Other viral	No	No	No	No	No
5.4	1-5yo	Male	4	Gradual	No	11.1	3.7	53	37	1.43243	129	Not enteric fever	Dengue	No	No	No	No	No
2.4	1-5yo	Male	7	Gradual	Yes	11.1	6.4	42.1	48.4	0.869835	178	Enteric fever	Unknown	Yes	Yes	No	No	No
1.3	1-5yo	Male	5	Abrupt	Yes	11.8	18.3	42.6	45.3	0.940397	324	Not enteric fever	Unknown	Yes	Yes	No	No	No
1.1	1-5yo	Female	1	Abrupt	No	12.5	17.8	89.4	4.6	19.4348	319	Not enteric fever	Unknown	No	No	No	No	No
4.3	1-5yo	Male	2	Abrupt	No	12.8	17.9	73.8	15.5	4.76129	294	Not enteric fever	Unknown	No	Yes	No	No	No
8.1	6-10yo	Male	3	Abrupt	No	11.9	16.9	83.9	7	11.9857	319.9	Not enteric fever	Other bacterial	No	No	Yes	No	No
12.6	11-17yo	Male	7	Gradual	Yes	13.1	11	59.8	31.1	1.92283	254	Enteric fever	Unknown	No	No	No	No	Yes
4	1-5yo	Female	6	Gradual	Yes	14	12.6	35.5	55.9	0.635063	199	Not enteric fever	Unknown	No	Yes	Yes	No	Yes
1.2	1-5yo	Female	3	Gradual	No	8.9	24.6	56.6	36.5	1.55068	355	Not enteric fever	Other viral	No	Yes	No	No	No
1.2	1-5yo	Male	1	Abrupt	No	10.6	17.7	46.2	43.1	1.07193	285	Not enteric fever	Unknown	No	No	No	No	No
2.1	1-5yo	Female	2	Abrupt	No	16	16.2	78	12.8	6.09375	277	Not enteric fever	Unknown	No	Yes	Yes	No	Yes
2.7	1-5yo	Female	5	Abrupt	No	12.3	2.4	30.7	64.7	0.474498	111	Not enteric fever	Dengue	No	No	No	No	No
1.3	1-5yo	Female	1	Abrupt	No	13.4	8.3	42.2	38	1.11053	326	Not enteric fever	Unknown	No	No	No	No	Yes
1.2	1-5yo	Male	5	Abrupt	Yes	11.6	7.8	45.4	46.7	0.972163	279	Not enteric fever	Other viral	No	Yes	No	No	No
5.3	1-5yo	Female	4	Abrupt	No	12.1	9.8	64	28.4	2.25352	162	Not enteric fever	Leptospira spp	No	No	No	No	Yes
15.2	11-17yo	Female	2	Gradual	No	11.5	7.4	83.1	8.7	9.55172	243	Not enteric fever	Other pathogen	No	No	No	No	No
11.2	11-17yo	Male	2	Abrupt	No	12.3	4.2	68.3	17.4	3.92529	214	Not enteric fever	Dengue	No	No	No	No	No
9.7	6-10yo	Male	4	Abrupt	Yes	12.8	2.5	72	21.6	3.33333	113	Not enteric fever	Dengue	No	No	No	No	No
1	1-5yo	Female	6	Abrupt	Yes	11.3	15	66.1	27.9	2.36918	276	Not enteric fever	Other viral	No	Yes	No	No	No
5.1	1-5yo	Male	6	Gradual	No	12.5	26.8	83.9	11.1	7.55856	340	Not enteric fever	Unknown	No	Yes	No	No	No
16.9	11-17yo	Female	5	Gradual	No	12.3	3.1	42.6	50.2	0.848606	88	Not enteric fever	Dengue	Yes	No	No	No	No
11.11	11-17yo	Female	5	Abrupt	Yes	13	2.7	39.9	45.1	0.884701	24	Not enteric fever	Dengue	No	No	Yes	No	No
3.8	1-5yo	Female	4	Abrupt	No	12.8	6.7	28.3	66.9	0.423019	110	Not enteric fever	Dengue	No	Yes	Yes	No	No
3.7	1-5yo	Female	4	Abrupt	Yes	12.3	1.8	25.4	69.5	0.365468	121	Not enteric fever	Dengue	Yes	No	Yes	No	No
1.7	1-5yo	Male	3	Gradual	No	10.3	15.3	29.8	57.5	0.518261	182	Not enteric fever	Other viral	Yes	Yes	No	No	No
7.7	6-10yo	Male	4	Gradual	No	12.4	10.6	77.5	14	5.53571	343	Not enteric fever	Dengue	No	Yes	No	No	No
7.3	6-10yo	Female	4	Abrupt	Yes	14.4	2.4	53.9	37.1	1.45283	128	Not enteric fever	Dengue	No	No	No	No	No
1	1-5yo	Male	5	Gradual	No	10.6	13.7	72	21.8	3.30275	110	Not enteric fever	Other bacterial	No	Yes	No	No	Yes
10.5	6-10yo	Female	2	Abrupt	No	13.5	17.3	88.3	5.5	16.0545	213	Not enteric fever	Dengue	No	No	No	No	No
9.1	6-10yo	Male	5	Gradual	No	14.3	6.6	57.9	32.1	1.80374	218	Not enteric fever	Rickettsia spp	Yes	No	No	Yes	No
1	1-5yo	Male	2	Abrupt	No	12.2	5.7	60	23	2.6087	340	Not enteric fever	Dengue	No	Yes	No	No	No
3	1-5yo	Female	4	Gradual	Yes	11.8	16.8	43.1	43.7	0.98627	251	Not enteric fever	Other viral	Yes	No	No	No	No
16.1	11-17yo	Female	3	Abrupt	No	13.7	2.1	69.2	21.3	3.24883	133	Not enteric fever	Dengue	No	No	Yes	No	No
14.8	11-17yo	Male	2	Abrupt	Yes	14.7	4.9	76.7	14.4	5.32639	114	Not enteric fever	Dengue	Yes	No	Yes	No	No
4	1-5yo	Male	5	Gradual	Yes	11.4	24.2	70.7	20.9	3.38278	610	Not enteric fever	Other pathogen	No	Yes	No	No	Yes
5.8	1-5yo	Male	5	Gradual	No	11.2	14.9	75.1	18.9	3.97354	451	Not enteric fever	Unknown	No	No	No	No	No
2.4	1-5yo	Male	5	Gradual	No	12.4	16.4	57.9	30.3	1.91089	417	Not enteric fever	Unknown	No	Yes	No	No	No
7.8	6-10yo	Female	7	Gradual	No	6.7	14.9	68.5	27.1	2.52768	571	Not enteric fever	Other bacterial	No	Yes	No	No	No
4.7	1-5yo	Male	7	Abrupt	Yes	12.1	5.6	64.9	25.5	2.5451	152	Not enteric fever	Unknown	No	Yes	No	No	No
11.11	11-17yo	Male	3	Abrupt	Yes	14.2	3.3	69.7	24.3	2.86831	122	Not enteric fever	Dengue	No	Yes	No	No	No
15.2	11-17yo	Female	4	Abrupt	Yes	12.4	3.2	67.4	27.3	2.46886	144	Not enteric fever	Dengue	No	No	No	No	No
5.3	1-5yo	Female	2	Abrupt	No	11.5	17	85.3	10.5	8.12381	331	Not enteric fever	Unknown	Yes	Yes	No	No	No
1.4	1-5yo	Male	7	Gradual	No	8.4	10.7	53.4	29.4	1.81633	323	Not enteric fever	Other viral	No	Yes	No	No	Yes
3.5	1-5yo	Female	3	Abrupt	No	11.9	6.4	75.5	16.7	4.52096	160	Not enteric fever	Unknown	Yes	Yes	Yes	No	No
3.5	1-5yo	Female	2	Abrupt	No	12.8	12.5	87.5	11.5	7.6087	411	Not enteric fever	Unknown	No	No	No	No	No
5	1-5yo	Male	5	Gradual	Yes	12.3	5.3	54.9	40.4	1.35891	228	Not enteric fever	Other viral	Yes	Yes	No	No	Yes
4.1	1-5yo	Male	6	Abrupt	Yes	12.2	14.7	36	58	0.62069	160	Not enteric fever	Other bacterial	No	No	No	No	No
16.5	11-17yo	Male	7	Abrupt	No	14.4	4.9	62	29.1	2.13058	167	Not enteric fever	Other viral	No	No	No	No	No
4.7	1-5yo	Male	2	Gradual	No	13.4	9.1	78.4	17.3	4.53179	305	Not enteric fever	Unknown	No	No	No	No	Yes
16.3	11-17yo	Male	2	Abrupt	No	15.9	5	69.8	18.7	3.73262	167	Not enteric fever	Chikungunya	No	Yes	No	No	No
7.6	6-10yo	Male	3	Abrupt	No	13.8	2.7	61.1	29.6	2.06419	44	Not enteric fever	Dengue	Yes	No	No	No	No
4.6	1-5yo	Female	3	Abrupt	No	11.4	8.1	62.3	31.3	1.99042	248	Not enteric fever	Other viral	Yes	Yes	No	No	No
14.8	11-17yo	Male	5	Abrupt	No	15.5	3.6	51.1	41.7	1.22542	30	Not enteric fever	Dengue	No	No	Yes	No	No
3.4	1-5yo	Female	2	Abrupt	No	11.7	7.3	59.9	32.6	1.83742	174	Not enteric fever	Probable enteric	Yes	Yes	No	No	Yes
3.1	1-5yo	Female	3	Abrupt	Yes	11.5	7.6	69.2	24.6	2.81301	223	Not enteric fever	Other viral	No	Yes	Yes	No	No
9.1	6-10yo	Male	3	Abrupt	No	12.8	3.1	51	28	1.82143	139	Not enteric fever	Dengue	No	Yes	No	No	Yes
3.8	1-5yo	Female	5	Gradual	No	12.8	11	65.5	19.4	3.37629	257	Not enteric fever	Dengue	Yes	Yes	No	No	No
61.3	41-98yo	Male	5	Gradual	No	12.3	9.2	73.1	23.2	3.15086	66	Not enteric fever	Unknown	Yes	No	No	No	Yes
26.7	26-40yo	Female	13	Gradual	No	11.4	4.5	55.6	33.8	1.64497	137	Enteric fever	Probable enteric	Yes	No	Yes	No	No
35.1	26-40yo	Male	3	Abrupt	No	16.8	2.6	65	19.9	3.26633	28	Not enteric fever	Dengue	Yes	No	Yes	No	No
40.2	26-40yo	Female	3	Gradual	No	7.1	15.8	92.6	4.4	21.0455	276	Not enteric fever	Unknown	Yes	No	Yes	No	Yes
38.6	26-40yo	Male	3	Abrupt	Unknown	12.2	15.4	41.1	5.1	8.05882	230	Not enteric fever	Unknown	Yes	Yes	Yes	No	No
31.2	26-40yo	Male	11	Abrupt	Yes	13.6	8	83.4	9	9.26667	311	Enteric fever	Probable enteric	Yes	Yes	No	No	No
20.1	18-25yo	Female	5	Gradual	Yes	8.5	4.2	76.9	19.1	4.02618	123	Not enteric fever	Unknown	No	No	No	No	No
46.4	41-98yo	Male	2	Abrupt	No	15.8	18.1	90.4	5.8	15.5862	229	Not enteric fever	Unknown	No	No	No	No	Yes
25.1	18-25yo	Male	2	Abrupt	No	14.2	7.4	80.7	11.3	7.14159	98	Not enteric fever	Leptospira spp	Yes	No	Yes	No	Yes
44.5	41-98yo	Female	4	Abrupt	No	9.6	23	89.5	5.2	17.2115	180	Not enteric fever	Other bacterial	Yes	Yes	No	No	No
36.5	26-40yo	Male	3	Gradual	No	9.6	0.7	52	18.4	2.82609	208	Not enteric fever	Other bacterial	Yes	Yes	Yes	No	No
54.6	41-98yo	Male	5	Abrupt	No	10.3	14.3	92.4	4	23.1	217	Not enteric fever	Rickettsia spp	Yes	No	No	No	No
44.8	41-98yo	Female	10	Abrupt	No	12.1	4.7	68	17.8	3.82022	77	Not enteric fever	Unknown	No	No	No	No	No
19.3	18-25yo	Female	4	Abrupt	No	4.3	6	72.7	23.3	3.12017	295	Not enteric fever	Unknown	Yes	No	No	No	No
75	41-98yo	Male	5	Gradual	No	15.7	4	82.8	12.7	6.51969	144	Not enteric fever	Rickettsia spp	Yes	Yes	No	No	No
25.7	18-25yo	Male	7	Gradual	No	5.9	8.4	82.6	7.8	10.5897	242	Not enteric fever	Unknown	No	No	No	No	Yes
25.2	18-25yo	Female	14	Abrupt	No	11.7	2.2	36.3	29.6	1.22635	389	Not enteric fever	Other bacterial	No	Yes	No	No	Yes
30.1	26-40yo	Male	10	Gradual	No	10.7	13.2	80.3	12.4	6.47581	339	Not enteric fever	Unknown	No	No	No	No	No
70.11	41-98yo	Male	8	Gradual	Unknown	9.6	6.9	84.4	9	9.37778	596	Not enteric fever	Other bacterial	Yes	Yes	No	No	No
69	41-98yo	Female	3	Gradual	No	10.1	8	92.4	5.4	17.1111	77	Not enteric fever	Unknown	No	Yes	No	No	No
38.5	26-40yo	Male	8	Gradual	No	10.1	6.8	83.8	7.5	11.1733	315	Not enteric fever	Other bacterial	Yes	Yes	No	No	No
23.6	18-25yo	Female	2	Gradual	No	11.3	9.3	88.8	5.7	15.5789	170	Not enteric fever	Unknown	No	No	No	No	No
38.1	26-40yo	Male	1	Abrupt	Unknown	14.7	7.6	70.2	24.6	2.85366	259	Not enteric fever	Other bacterial	Yes	No	Yes	No	Yes
71.8	41-98yo	Female	8	Gradual	No	14	21.6	75	17.3	4.33526	335	Not enteric fever	Unknown	No	Yes	No	No	No
27.6	26-40yo	Male	2	Abrupt	Yes	12.4	7	79.9	15.8	5.05696	319	Not enteric fever	Unknown	No	Yes	No	No	Yes
58.11	41-98yo	Male	7	Gradual	No	11.4	14.3	88.4	6.7	13.194	167	Not enteric fever	Unknown	Yes	No	No	No	No
71.7	41-98yo	Female	1	Abrupt	No	11.6	14.5	89.4	5.7	15.6842	217	Not enteric fever	Unknown	Yes	No	No	No	Yes
68.7	41-98yo	Male	11	Gradual	No	9.9	9.9	83.4	12	6.95	323	Not enteric fever	Other bacterial	No	No	No	No	No
46.7	41-98yo	Male	2	Abrupt	No	13.9	13.6	94.4	2.7	34.963	303	Not enteric fever	Unknown	Yes	Yes	No	No	No
45.7	41-98yo	Male	5	Gradual	No	9.3	7.8	77	13.2	5.83333	316	Not enteric fever	Other bacterial	No	No	Yes	No	No
54.9	41-98yo	Male	7	Gradual	No	10	20.4	89.2	3.7	24.1081	337	Not enteric fever	Other bacterial	No	No	No	No	No
62.5	41-98yo	Male	4	Gradual	Yes	13.8	9.7	92.4	3.6	25.6667	69	Not enteric fever	Leptospira spp	No	Yes	No	No	No
45.1	41-98yo	Female	7	Gradual	Yes	15.3	20.2	83.8	10.8	7.75926	244	Not enteric fever	Unknown	No	No	Yes	No	No
71.9	41-98yo	Female	2	Abrupt	Unknown	9.2	0.5	0	97.9	0	130	Not enteric fever	Other bacterial	No	No	No	No	Yes
52.1	41-98yo	Male	1	Abrupt	No	15.5	16.6	71.5	20.8	3.4375	458	Not enteric fever	Other bacterial	No	Yes	No	No	No
19.1	18-25yo	Female	3	Gradual	No	3.3	5.9	69.5	24.4	2.84836	15	Not enteric fever	Unknown	No	No	No	No	No
78.1	41-98yo	Female	2	Abrupt	No	9.9	12.7	84.4	10.1	8.35644	175	Not enteric fever	Unknown	No	No	No	No	No
69	41-98yo	Female	2	Abrupt	No	13.1	9.7	73.4	16.4	4.47561	204	Not enteric fever	Unknown	No	No	No	No	No
60	41-98yo	Male	1	Gradual	No	11.8	15.5	81.8	8.6	9.51163	502	Not enteric fever	Other bacterial	No	Yes	No	No	Yes
22.4	18-25yo	Male	4	Abrupt	Yes	16.2	2.2	68.9	26.1	2.63985	64	Not enteric fever	Dengue	Yes	No	No	No	No
58.7	41-98yo	Male	1	Abrupt	No	8.4	15.2	93	4.8	19.375	306	Not enteric fever	Unknown	No	No	No	No	No
53.4	41-98yo	Female	4	Abrupt	No	11.9	14.9	79.7	14.8	5.38514	273	Not enteric fever	Unknown	No	No	Yes	No	No
53.3	41-98yo	Male	1	Abrupt	No	9.1	1.7	77.2	18	4.28889	8	Not enteric fever	Other bacterial	No	Yes	No	No	No
23.6	18-25yo	Male	11	Abrupt	No	6.9	2.7	71.9	23.2	3.09914	117	Enteric fever	Enteric fever	No	No	No	No	No
34.11	26-40yo	Male	3	Abrupt	No	11.3	2.7	88.7	3.6	24.6389	105	Not enteric fever	Other bacterial	Yes	Yes	No	No	No
30.11	26-40yo	Female	6	Abrupt	No	11.6	9.3	80.9	13.6	5.94853	240	Not enteric fever	Other bacterial	Yes	Yes	No	No	No
27.1	26-40yo	Male	2	Abrupt	No	16.9	24.7	91.5	2.7	33.8889	289	Not enteric fever	Unknown	No	No	No	No	Yes
25.3	18-25yo	Male	10	Abrupt	Yes	6.2	5	78.6	7.6	10.3421	189	Not enteric fever	Other bacterial	Yes	Yes	No	No	No
21	18-25yo	Female	4	Abrupt	No	11.7	3.3	56.7	25.5	2.22353	43	Not enteric fever	Dengue	No	Yes	No	No	No
61.6	41-98yo	Male	3	Abrupt	No	13.9	33.7	94.9	2.9	32.7241	309	Not enteric fever	Unknown	Yes	Yes	No	No	No
61.4	41-98yo	Female	7	Gradual	No	14.2	10.8	90.4	6.5	13.9077	183	Not enteric fever	Leptospira spp	No	No	No	No	Yes
48.4	41-98yo	Female	1	Abrupt	No	12.3	19.9	73.3	15.5	4.72903	288	Not enteric fever	Other bacterial	No	Yes	No	No	Yes
74.6	41-98yo	Female	4	Gradual	No	11.9	14.7	93.2	3.4	27.4118	168	Not enteric fever	Unknown	Yes	Yes	No	No	No
70.1	41-98yo	Male	4	Gradual	No	15.9	19.1	94.3	2.1	44.9048	222	Not enteric fever	Other viral	No	Yes	No	No	No
19.9	18-25yo	Male	4	Abrupt	No	14.7	4.4	58.6	34	1.72353	78	Not enteric fever	Rickettsia spp	No	No	No	No	No
20.5	18-25yo	Female	4	Abrupt	No	14.4	2.2	59.4	32.9	1.80547	63	Not enteric fever	Rickettsia spp	No	No	Yes	No	No
77.6	41-98yo	Male	9	Gradual	No	13.8	15	91.2	4.7	19.4043	306	Not enteric fever	Other bacterial	No	Yes	No	No	No
69.1	41-98yo	Male	2	Abrupt	No	13.6	13.9	88.6	9.5	9.32632	156	Not enteric fever	Other bacterial	Yes	Yes	No	No	No
26.9	26-40yo	Male	3	Abrupt	No	17.7	18.5	86.8	6	14.4667	314	Not enteric fever	Unknown	No	No	Yes	No	No
59	41-98yo	Male	6	Gradual	No	10	12.5	71.6	21.9	3.26941	92	Not enteric fever	Unknown	Yes	Yes	No	No	No
26	26-40yo	Male	5	Abrupt	No	15.9	2	52.3	38.5	1.35844	57	Not enteric fever	Dengue	No	No	No	No	Yes
33.9	26-40yo	Male	1	Abrupt	No	6.9	53.8	83	4	20.75	403	Not enteric fever	Other bacterial	No	No	Yes	No	No
25.1	18-25yo	Male	5	Abrupt	No	14.7	6	74.6	21.7	3.43779	72	Not enteric fever	Dengue	No	No	No	No	No
64.4	41-98yo	Male	5	Abrupt	No	13.1	8.9	87.3	7.2	12.125	46	Enteric fever	Leptospira spp	No	No	No	No	Yes
22	18-25yo	Male	4	Abrupt	Yes	16.3	1.7	52.6	38.6	1.36269	82	Not enteric fever	Dengue	Yes	No	No	No	Yes
19.1	18-25yo	Male	5	Abrupt	No	16.1	4.6	58.6	24	2.44167	71	Not enteric fever	Dengue	No	No	No	No	No
78.1	41-98yo	Male	6	Gradual	No	15.5	10	83.3	12	6.94167	136	Not enteric fever	Other viral	Yes	Yes	No	No	No
77.8	41-98yo	Male	3	Abrupt	No	14.9	10.4	89.8	7.2	12.4722	145	Not enteric fever	Other viral	Yes	Yes	No	No	Yes
33.1	26-40yo	Female	4	Abrupt	No	10	6.5	85.6	9.9	8.64646	296	Not enteric fever	Unknown	Yes	Yes	No	No	No
66.6	41-98yo	Male	2	Abrupt	No	9.4	14.2	87.1	7.5	11.6133	231	Not enteric fever	Dengue	No	Yes	No	No	No
21.3	18-25yo	Male	3	Abrupt	No	14	2.4	66.1	26.5	2.49434	67	Not enteric fever	Dengue	Yes	No	No	No	Yes
59.4	41-98yo	Female	8	Gradual	No	9.7	10.5	86.4	5.8	14.8966	133	Not enteric fever	Other viral	No	Yes	No	No	No
20.1	18-25yo	Female	4	Abrupt	No	14.6	3.9	60	31.2	1.92308	58	Not enteric fever	Dengue	Yes	Yes	No	No	No
62.3	41-98yo	Male	6	Abrupt	No	12.8	8.2	82.3	11.4	7.2193	278	Not enteric fever	Dengue	Yes	Yes	No	No	No
56.3	41-98yo	Female	3	Abrupt	No	12.2	10.7	76.3	13.6	5.61029	231	Not enteric fever	Unknown	Yes	No	No	No	No
